# Supplementary material for: Genomic Landscape Analysis of Canine Pulmonary Adenocarcinoma Reveals Candidate Targetable Gene Fusions
Source: Vet Comp Oncol. 2026 Mar 31;24(2):393–406. doi: 10.1111/vco.70063 (PMC13161739; doi:10.1111/vco.70063)
Supplement: Supplementary file 4 — Table S1: cPAC cohort clinical metadata, sequencing information and associated metrics. Table S2: Number of distinct human cancers in which genes from cPAC fusion events have been reported in fusion events. Table S3: qPCR confirmation of SDC4::NRG1 fusions. Table S4: Summary of somatic point and indel mutations in the cPAC cohort. Table S5: Differential expression of NRG1 fusion versus NRG1 wt tumours. Table S6: Gene ontology enrichment of DEGs in NRG1 fusion samples. Table S7: KEGG pathway enrichment of DEGs in NRG1 fusion samples. [file VCO-24-393-s002.xlsx]

## Sheet: Key
Key
Sheet Name	Table Name	Description
Table S1	Table S1 – cPAC Cohort Clinical Metadata, Sequencing Information and Associated Metrics	Cohort's biological information and associated sequencing methods and metrics.
Table S2	Table S2 – Number of Distinct Human Cancers in Which Genes from cPAC Fusion Events Have Been Reported in Fusion Events	Checking for overlap of fusion genes between canine cPAC and human cancers.
Table S3	Table S3 – qPCR Confirmation of SDC4::NRG1 Fusions	qPCR validation of SDC4::NRG1 fusions across the cohort, listing each sample’s RNA-seq fusion status (if available), mean Ct value, and independent qPCR confirmation.
Table S4	Table S4 – Summary of Somatic Point and Indel Mutations in the cPAC Cohort	A summary of somatic point mutations and insertion/deletion (indel) mutations, along with their associated protein annotations and pathogenicity.
Table S5	Table S5 – Differential Expression of NRG1 fusion vs NRG1 wt tumors	Results of the differential expression analysis of NRG1 fusion vs wild type.
Table S6	Table S6 – Gene Ontology Enrichment of DEGs in NRG1 Fusion Samples	Contains list of genes tha are over-represented in specific biological processes, cellular components, or molecular functions among the NRG1-fusion samples.
Table S7	Table S7 – KEGG Pathway Enrichment of DEGs in NRG1 Fusion Samples	Contains a list of genes is over-represented in specific pathways in the KEGG database among the NRG1-fusion samples.

## Sheet: Table S1
Table S1 – cPAC Cohort Clinical Metadata, Sequencing Information and Associated Metrics																						Key for the Columns
Index	Sample ID	Sex	Neutered or Spayed	Age at Diagnosis (years)	Clinical Finding	Histopathological Diagnosis	WGS Performed?	WGS Normal DoC (×)	WGS Tumor DoC (×)	WES Performed?	WES Normal DoC (×)	WES Tumor DoC (×)	Amplicon Sequencing Performed?	RNA Sequencing Performed?	RNA Integrity Number	Total RNA Reads (Millions)	qPCR Performed?	Sanger Sequencing Performed?	ERBB2 mutant			Column No.	Attribute	Description
1	TOCL_0004	Male	Yes	13	ND	Bronchoalveolar Adenocarcinoma	-	-	-	Tumor/Normal	96.41	100.693	-	Yes	8.8	200.7	Yes	Yes	Yes			1	Index	Serial number for each sample in the table.
2	TOCL_0005	Male	Yes	11	ND	Bronchoalveolar Adenocarcinoma with squamous metaplasia	-	-	-	Tumor/Normal	71.588	95.8556	-	Yes	3.8	164.7	Yes	Yes	Yes			2	Sample ID	Unique identifier for the sample.
3	TOCL_0006	unknown	unknown	10	ND	Papillary Adenocarcinoma	-	-	-	Tumor/Normal	95.5392	95.1691	-	Yes	3.6	191.4	Yes	Yes	Yes			3	Sex	Biological sex of the sample subject.
4	TOCL_0007	Male	Yes	13	ND	Papillary Adenocarcinoma	-	-	-	Tumor/Normal	172.39	171.409	-	Yes	3.2	27.8	Yes	Yes	Yes			4	Neutered or Spayed	Whether the subject is neutered or spayed.
5	TOCL_0008	Female	Yes	14	ND	Tubulopapillary Adenocarcinoma	-	-	-	Tumor/Normal	43.5805	66.375	-	Yes	9.2	146.6	Yes	Yes	No			5	Age at Diagnosis (years)	Age at the time of diagnosis.
6	TOCL_0009	Male	Yes	10	ND	Bronchioloalveolar Adenocarcinoma	-	-	-	-	-	-	-	-	-	-	Yes	Yes	No			6	Clinical Finding	Any notable clinical findings.
7	TOCL_0010	Female	Yes	10	ND	Papillary Adenocarcinoma	-	-	-	-	-	-	-	-	-	-	Yes	Yes	No			7	Histopathological Diagnosis	Diagnosis based on tissue examination.
8	TOCL_0011	Male	Yes	12	ND	Papillary Adenocarcinoma	-	-	-	-	-	-	-	-	-	-	Yes	Yes	No			8	WGS Performed?	Whether WGS was performed.
9	TOCL_0012	Male	Yes	14	ND	Papillary Adenocarcinoma	Tumor/Normal	55.5799	70.2445	-	-	-	Yes	Yes	8.6	237.1	Yes	Yes	No			9	WGS Normal Doc (x)	Mean DoC for the WGS Normal reads.
10	TOCL_0013	Female	Yes	12	ND	Papillary Adenocarcinoma	Tumor/Normal	55.5871	74.4871	-	-	-	Yes	Yes	6.2	181.5	Yes	Yes	No			10	WGS Tumor Doc (x)	Mean DoC for the WGS Tumor reads.
11	TOCL_0014	Male	Yes	9	ND	Tubulopapillary Adenocarcinoma	Tumor/Normal	65.3159	71.7013	-	-	-	Yes	Yes	5.3	172.6	Yes	Yes	Yes			11	WES Performed?	Whether WES was performed.
12	TOCL_0015	Male	Yes	13	ND	Adenocarcinoma	Tumor/Normal	59.5139	80.3577	-	-	-	Yes	Yes	9	978.4	Yes	Yes	No			12	WES Normal Doc (x)	Mean DoC over target regions for the WES Normal reads.
13	TOCL_0016	Male	Yes	13	ND	Adenocarcinoma	-	-	-	-	-	-	-	-	-	-	Yes	Yes	No			13	WES Tumor Doc (x)	Mean DoC over target regions for the WES Tumor reads.
14	TOCL_0017	Female	Yes	15	Incidental	Adenocarcinoma	-	-	-	-	-	-	Yes	-	-	-	Yes	Yes	No			14	Amplicon Sequencing Performed?	Whether amplicon sequencing was performed.
15	TOCL_0018	Male	Yes	11	ND	Adenocarcinoma	-	-	-	-	-	-	-	-	-	-	Yes	Yes	No			15	RNA Sequencing Performed?	Whether RNA sequencing was performed.
16	TOCL_0019	Female	Yes	10	ND	Bronchoalveolar Adenocarcinoma	-	-	-	-	-	-	-	Yes	9.9	170.7	Yes	Yes	No			16	Total RNA Reads (Millions)	The total number of RNA-seq reads generated for each sample, summed across both paired-end files (R1 and R2), and normalized to millions (1M = 1,000,000 reads).
17	TOCL_0020	Female	Yes	10	ND	Papillary Adenocarcinoma	-	-	-	-	-	-	Yes	Yes	9.7	174.9	Yes	Yes	No			17	qPCR Performed?	Indicates if qPCR was used to confirm select fusion events.
18	TOCL_0021	Male	Yes	14	ND	Adenosquamous Carcinoma	-	-	-	-	-	-	-	Yes	9.3	134.4	Yes	Yes	No			18	Sanger Sequencing Performed?	Indicates if Sanger sequencing was used to confirm select fusion events.
19	TOCL_0022	Male	Yes	11	Hemoptysis	Adenocarcinoma	-	-	-	-	-	-	Yes	Yes	8.8	206.9	Yes	Yes	No			19	ErbB2 mutant	Indicates whether a mutation in the ErbB2 gene is present in each sample. "Yes" denotes a detected mutation; "No" indicates wild-type.
20	TOCL_0023	Female	Yes	13	ND	Papillary Adenocarcinoma	-	-	-	-	-	-	-	-	-	-	Yes	Yes	No
21	TOCL_0024	Female	Yes	13	ND	Adenocarcinoma	-	-	-	-	-	-	Yes	Yes	8.7	179.2	Yes	Yes	No
22	TOCL_0025	Female	Yes	14	ND	Tubulopapillary Adenocarcinoma	-	-	-	-	-	-	Yes	Yes	8.7	197.9	Yes	Yes	No
23	TOCL_0026	Male	No	7	ND	Adenosquamous Carcinoma	Tumor/Normal	12.9088	51.0108	-	-	-	Yes	Yes	8.7	177.3	Yes	Yes	Yes
24	TOCL_0027	Female	Yes	13	ND	Mucinous Papillary Adenocarcinoma	-	-	-	-	-	-	Yes	Yes	8.6	197.7	Yes	Yes	No
25	TOCL_0028	Female	Yes	13	ND	Papillary Adenocarcinoma	-	-	-	-	-	-	-	Yes	8.4	200.7	Yes	Yes	No
26	TOCL_0029	Male	Yes	8	ND	Papillary Adenocarcinoma	-	-	-	-	-	-	-	Yes	8.3	203.9	Yes	Yes	No
27	TOCL_0030	Female	Yes	12	ND	Papillary Adenocarcinoma	-	-	-	-	-	-	Yes	Yes	8.1	150.3	Yes	Yes	No
28	TOCL_0031	Female	Yes	9	Lethargy	Papillary Adenocarcinoma	Tumor/Normal	24.0339	55.5255	-	-	-	Yes	Yes	8.1	188	Yes	Yes	No
29	TOCL_0032	Female	Yes	11	Decreased energy level	Papillary Adenocarcinoma	-	-	-	-	-	-	Yes	Yes	7.9	185.7	Yes	Yes	No
30	TOCL_0033	Male	Yes	11	ND	Papillary to Acinar Adenocarcinoma	-	-	-	-	-	-	-	Yes	7.9	195.1	Yes	Yes	No
31	TOCL_0034	Male	Yes	12	ND	Adenocarcinoma	-	-	-	-	-	-	-	Yes	7.7	171.1	Yes	Yes	No
32	TOCL_0035	Male	Yes	11	ND	Papillary Adenocarcinoma	-	-	-	-	-	-	-	Yes	7.6	221.7	Yes	Yes	No
33	TOCL_0036	Female	Yes	11	Dyspnea	Adenosquamous Carcinoma	-	-	-	-	-	-	Yes	Yes	7.6	159.9	Yes	Yes	No
34	TOCL_0037	Male	Yes	8	ND	Bronchoalveolar Adenocarcinoma	-	-	-	-	-	-	-	Yes	7.1	156.7	Yes	Yes	No
35	TOCL_0038	Male	Yes	9	ND	Tubulopapillary Adenocarcinoma	-	-	-	-	-	-	-	Yes	6.9	188.1	Yes	Yes	No
36	TOCL_0039	Male	Yes	11	ND	Papillary Adenocarcinoma	Tumor/Normal	22.6751	78.9135	-	-	-	-	Yes	6.6	177.5	Yes	Yes	No
37	TOCL_0040	Male	Yes	7	Incidental	Papillary Adenocarcinoma	Tumor/Normal	26.9586	48.8543	-	-	-	Yes	Yes	3.4	136.9	Yes	Yes	No
38	TOCL_0041	Male	Yes	11	ND	Bronchoalveolar Adenocarcinoma	-	-	-	-	-	-	-	Yes	6.2	162.9	Yes	Yes	No
39	TOCL_0042	Female	Yes	13	ND	Well differentiated Carcinoma	-	-	-	-	-	-	-	Yes	5.3	131.3	Yes	Yes	No
40	TOCL_0043	Female	Yes	11	Seizures	Papillary Adenocarcinoma	-	-	-	-	-	-	Yes	Yes	6.4	121.5	Yes	Yes	No
41	TOCL_0044	Male	Yes	8	ND	Broncholalveolar Adenocarcimoa	-	-	-	-	-	-	-	-	-	-	Yes	Yes	No
42	TOCL_0045	Female	Yes	10	ND	Papillary Adenocarcinoma	-	-	-	-	-	-	-	Yes	5.7	164.4	Yes	Yes	No
43	TOCL_0046	Male	Yes	12	ND	Papillary Adenocarcinoma	-	-	-	-	-	-	-	Yes	2.3	174.7	Yes	Yes	No
44	TOCL_0047	Female	Yes	13	ND	Papillary Adenocarcinoma	-	-	-	-	-	-	-	Yes	1.9	189.6	Yes	Yes	No
45	TOCL_0048	Male	Yes	11	ND	Acinar Adenocarcinoma	-	-	-	-	-	-	Yes	-	-	-	Yes	Yes	No
46	TOCL_0049	Male	Yes	10	ND	Adenocarcinoma	-	-	-	-	-	-	-	-	-	-	Yes	Yes	No

## Sheet: Table S2
Table S2 – Number of Distinct Human Cancers in Which Genes from cPAC Fusion Events Have Been Reported in Fusion Events
Index	Left Gene	No. of Human Cancer Types with Reported Fusions in Left Gene	Right Gene	No. of Human Cancer Types with Reported Fusions in Right Gene
1	ADAM9	43	ATG4C	17
2	ASPH	39	SNTG1	17
3	CADPS2	26	SIRT7	9
4	CNOT4	14	PTN	13
5	CTCF	27	MRTFB	1
6	FRS2	95	PTPRB	7
7	GNAI2	17	BCL2L11	11
8	INVS	8	ASTN2	40
9	MAGI2	30	TNFRSF1B	6
10	MRTFB	1	CTCF	27
11	MTCL1	5	PTPRM	40
12	MTHFD2	1	CTNNA2	36
13	PCSK7	25	CTDNEP1	11
14	PTEN	63	ADGRL3	27
15	PTEN	63	SCARB1	20
16	PTN	13	NRG1	39
17	SDC4	22	NRG1	39
18	SIRT7	9	METTL23	9
19	SMIM7	16	LRRC36	3
20	SNX13	13	SGCE	4
21	SUDS3	6	KSR2	17

## Sheet: Table S3
Table S3 – qPCR Confirmation of SDC4::NRG1 Fusions						Key for the Columns
Index	Sample ID	Fusion Status (StarFusion with RNA-seq)	Mean Ct Value	qPCR Fusion Confirmation		Column No.	Attribute	Description
1	TOCL_0037	Positive	28.5	Positive		1	Index	Serial number for each sample in the table.
2	TOCL_0039	Positive	28.8	Positive		2	Sample ID	Unique identifier for each biological sample analyzed.
3	TOCL_0040	Positive	28.3	Positive		3	Fusion Status (StarFusion with RNA-seq)	SDC4::NRG1 fusion result from StarFusion analysis of RNA-seq; “Positive” = detected, “Negative” = not detected, “Not Assessed” = RNA-seq not performed.
4	TOCL_0048	Not Assessed	15.8	Positive		4	Mean Ct Value	Average qPCR cycle threshold; >40 indicates no amplification.
5	TOCL_0049	Not Assessed	24.8	Positive		5	qPCR Fusion Confirmation	Validation of SDC4::NRG1 fusion by qPCR; “Positive” = detected, “Negative” = not detected.
6	TOCL_0004	Negative	>40	Negative
7	TOCL_0005	Negative	>40	Negative
8	TOCL_0006	Negative	>40	Negative
9	TOCL_0007	Negative	>40	Negative
10	TOCL_0008	Negative	>40	Negative
11	TOCL_0009	Not Assessed	>40	Negative
12	TOCL_0010	Not Assessed	>40	Negative
13	TOCL_0011	Not Assessed	>40	Negative
14	TOCL_0012	Negative	>40	Negative
15	TOCL_0013	Negative	>40	Negative
16	TOCL_0014	Negative	>40	Negative
17	TOCL_0015	Negative	>40	Negative
18	TOCL_0016	Not Assessed	>40	Negative
19	TOCL_0017	Not Assessed	>40	Negative
20	TOCL_0018	Not Assessed	>40	Negative
21	TOCL_0019	Negative	>40	Negative
22	TOCL_0020	Negative	>40	Negative
23	TOCL_0021	Negative	>40	Negative
24	TOCL_0022	Negative	>40	Negative
25	TOCL_0023	Not Assessed	>40	Negative
26	TOCL_0024	Negative	>40	Negative
27	TOCL_0025	Negative	>40	Negative
28	TOCL_0026	Negative	>40	Negative
29	TOCL_0027	Negative	>40	Negative
30	TOCL_0028	Negative	>40	Negative
31	TOCL_0029	Negative	>40	Negative
32	TOCL_0030	Negative	>40	Negative
33	TOCL_0031	Negative	>40	Negative
34	TOCL_0032	Negative	>40	Negative
35	TOCL_0033	Negative	>40	Negative
36	TOCL_0034	Negative	>40	Negative
37	TOCL_0035	Negative	>40	Negative
38	TOCL_0036	Negative	>40	Negative
39	TOCL_0038	Negative	>40	Negative
40	TOCL_0041	Negative	>40	Negative
41	TOCL_0042	Negative	>40	Negative
42	TOCL_0043	Negative	>40	Negative
43	TOCL_0044	Not Assessed	>40	Negative
44	TOCL_0045	Negative	>40	Negative
45	TOCL_0046	Negative	>40	Negative
46	TOCL_0047	Negative	>40	Negative

## Sheet: Table S4
Table S4 – Summary of Somatic Point and Indel Mutations in the cPAC Cohort
Index	Sample ID	Chromosome	Start	End	Reference Allele	Tumor Allele	Variant_Type	Gene Name	Transcript ID	Variant Classification	Consequence	Protein Variant	Impact (VEP Annotation)	Cancer Role	Obs. in human lung cancers?
1	TOCL_0007	chr14	13689637	13689637	G	T	SPM	ABCB1	NM_001003215.2	Missense	Missense Variant	A141E	MODERATE	-	No
2	TOCL_0006	chr12	12094603	12094603	C	A	SPM	ABCC10	XM_038554150.1	Missense	Missense Variant	P609T	MODERATE	-	No
3	TOCL_0008	chr2	66248207	66248207	G	A	SPM	ABCC12	XM_038531121.1	Missense	Missense Variant	R1305H	MODERATE	-	No
4	TOCL_0006	chr15	44087566	44087566	G	T	SPM	ABCE1	XM_038558893.1	Missense	Missense Variant	R148L	MODERATE	-	No
5	TOCL_0008	chr4	60604915	60604915	G	A	SPM	ABLIM3	XM_038535075.1	Missense	Missense Variant	R667W	MODERATE	-	No
6	TOCL_0004	chrX	11862550	11862550	G	T	SPM	ACE2	NM_001165260.1	Missense	Missense Variant	P345H	MODERATE	-	No
7	TOCL_0031	chr8	3512687	3512687	C	T	SPM	ACIN1	XM_038544194.1	Missense	Missense Variant	R348K	MODERATE	-	No
8	TOCL_0031	chr27	7707574	7707574	C	T	SPM	ACRBP	XM_038576603.1	Missense	Missense Variant	D479N	MODERATE	-	No
9	TOCL_0008	chr4	10215223	10215223	G	A	SPM	ACTA1	XM_038533952.1	Missense	Missense Variant	D313N	MODERATE	-	No
10	TOCL_0004	chr26	38997326	38997326	G	A	SPM	ACTA2	XM_038576075.1	Missense	Missense Variant	R97C	MODERATE	-	No
11	TOCL_0004	chr24	23390353	23390353	C	T	SPM	ACTL10	XM_038572972.1	Missense	Missense Variant	R261W	MODERATE	-	No
12	TOCL_0008	chr36	3805329	3805329	C	A	SPM	ACVR1C	XM_038584545.1	Nonsense	Stop Gained	E42*	HIGH	-	No
13	TOCL_0040	chr27	1152560	1152560	C	A	SPM	ADA2	XM_038576261.1	Missense	Missense Variant	R530S	MODERATE	-	No
14	TOCL_0015	chr25	25595506	25595506	C	A	SPM	ADAM29	XM_038573630.1	Missense	Missense Variant	P850T	MODERATE	-	No
15	TOCL_0005	chr3	56062504	56062504	G	A	SPM	ADAMTSL3	XM_038532980.1	Missense	Missense Variant	E617K	MODERATE	-	No
16	TOCL_0031	chr16	123330	123330	A	T	SPM	ADCY1	XM_038559246.1	Missense	Missense Variant	N49Y	MODERATE	-	No
17	TOCL_0008	chr7	30547359	30547359	G	C	SPM	ADCY10	NM_001253833.1	Missense	Missense Variant	K760N	MODERATE	-	No
18	TOCL_0006	chrX	118242633	118242633	C	T	SPM	AFF2	XM_038588488.1	Missense	Missense Variant	P710S	MODERATE	-	No
19	TOCL_0008	chr16	12722975	12722975	C	G	SPM	AGBL3	XM_038559466.1	Missense	Missense Variant	M369I	MODERATE	-	No
20	TOCL_0008	chr18	54619743	54619743	G	T	SPM	AHNAK	XM_038564279.1	Missense	Missense Variant	G909V	MODERATE	-	No
21	TOCL_0039	chr18	54620688	54620688	A	G	SPM	AHNAK	XM_038564279.1	Missense	Missense Variant	K1224R	MODERATE	-	No
22	TOCL_0008	chr4	21818742	21818742	G	A	SPM	AIFM2	XM_038534189.1	Missense	Missense Variant, Splice Region Variant	P323L	MODERATE	-	No
23	TOCL_0012	chr1	42113871	42113871	C	T	SPM	AKAP12	XM_038526325.1	Missense	Missense Variant	A427V	MODERATE	-	No
24	TOCL_0004	chr17	49948498	49948498	C	A	SPM	ALMS1	XM_038561747.1	Nonsense	Stop Gained	E2842*	HIGH	-	No
25	TOCL_0004	chr20	39962654	39962654	G	A	SPM	AMIGO3	XM_038566428.1	Missense	Missense Variant	G79S	MODERATE	-	No
26	TOCL_0007	chr21	6251516	6251516	G	A	SPM	AMOTL1	XM_038568279.1	Missense	Missense Variant	R146W	MODERATE	-	No
27	TOCL_0026	chr4	12875575	12875575	G	C	SPM	ANK3	XM_038533992.1	Missense	Missense Variant	D3028E	MODERATE	-	No
28	TOCL_0008	chr14	47919031	47919031	G	T	SPM	ANLN	XM_038557334.1	Missense	Missense Variant	D264Y	MODERATE	-	No
29	TOCL_0006	chr17	15933376	15933376	G	A	SPM	APOB	XM_038560882.1	Missense	Missense Variant	R1684C	MODERATE	-	No
30	TOCL_0008	chr17	15931763	15931763	G	C	SPM	APOB	XM_038560882.1	Missense	Missense Variant	I2221M	MODERATE	-	No
31	TOCL_0040	chr10	1014880	1014880	C	-	DEL	APOF	XM_038549503.1	Frameshift Deletion	Frameshift Variant	G264X	HIGH	-	No
32	TOCL_0008	chr3	76305435	76305435	C	G	SPM	ARAP2	XM_038533510.1	Missense	Missense Variant	S908C	MODERATE	-	No
33	TOCL_0008	chr2	6678632	6678632	G	C	SPM	ARHGAP21	XM_038532057.1	Missense	Missense Variant	D1076H	MODERATE	-	No
34	TOCL_0008	chr5	5688024	5688024	C	G	SPM	ARHGAP32	XM_038535653.1	Missense	Missense Variant	S427C	MODERATE	-	No
35	TOCL_0026	chrX	7711354	7711354	G	C	SPM	ARHGAP6	XM_038586811.1	Missense	Missense Variant	H529D	MODERATE	-	No
36	TOCL_0008	chr7	41077835	41077835	G	T	SPM	ARHGEF11	XM_038542948.1	Missense	Missense Variant	R1510I	MODERATE	-	No
37	TOCL_0006	chrX	1548045	1548045	A	G	SPM	ARSH	NM_001048123.1	Missense	Missense Variant	T321A	MODERATE	-	No
38	TOCL_0006	chr7	56078505	56078505	G	T	SPM	ASXL3	XM_038543569.1	Missense	Missense Variant	P616Q	MODERATE	-	No
39	TOCL_0008	chr7	10642544	10642544	C	T	SPM	ATF3	XM_038542083.1	Missense	Missense Variant	A21V	MODERATE	-	No
40	TOCL_0039	chr20	8096767	8096767	C	T	SPM	ATP2B2	XM_038565639.1	Missense	Missense Variant	P1085L	MODERATE	-	No
41	TOCL_0040	chr5	15354786	15354786	C	T	SPM	ATP5MG	XM_038535997.1	Missense	Missense Variant	R96H	MODERATE	-	No
42	TOCL_0008	chr9	20334437	20334437	C	G	SPM	ATP6V0A1	XM_038547274.1	Missense	Missense Variant	D153H	MODERATE	-	No
43	TOCL_0040	chr13	4669330	4669330	A	G	SPM	ATP6V1C1	XM_038555251.1	Missense	Missense Variant	Q106R	MODERATE	-	No
44	TOCL_0006	chr24	38428583	38428583	A	G	SPM	ATP9A	XM_038572611.1	Missense	Missense Variant	L925P	MODERATE	-	No
45	TOCL_0012	chr6	18517641	18517641	G	T	SPM	ATXN2L	XM_038539931.1	Missense	Missense Variant	E583D	MODERATE	-	No
46	TOCL_0040	chr6	2695938	2695938	C	A	SPM	AUTS2	XM_038539027.1	Missense	Missense Variant	E275D	MODERATE	-	No
47	TOCL_0039	chr27	737017	737017	C	A	SPM	BCL2L13	XM_038576228.1	Missense	Missense Variant, Splice Region Variant	W201C	MODERATE	-	No
48	TOCL_0008	chr1	29099078	29099078	G	C	SPM	BCLAF1	XM_038526110.1	Nonsense	Stop Gained	S13*	HIGH	IMPLICATED	No
49	TOCL_0039	chr8	30300153	30300153	G	-	DEL	BMP4	NM_001287170.1	Frameshift Deletion	Frameshift Variant	R287X	HIGH	-	No
50	TOCL_0031	chr37	11368851	11368851	G	C	SPM	BMPR2	XM_038585397.1	Missense	Missense Variant	E468Q	MODERATE	-	No
51	TOCL_0004	chr24	22923338	22923338	G	A	SPM	BPIFA2	XM_038572000.1	Missense	Missense Variant	R210H	MODERATE	-	No
52	TOCL_0031	chrX	107791974	107791974	C	T	SPM	BRS3	XM_038586614.1	Missense	Missense Variant	R36W	MODERATE	-	No
53	TOCL_0008	chr31	33849160	33849160	C	T	SPM	BRWD1	XM_038581506.1	Missense	Missense Variant	E1996K	MODERATE	-	No
54	TOCL_0008	chr24	18410287	18410287	G	C	SPM	C24H20orf194	XM_038571737.1	Missense	Missense Variant	E236Q	MODERATE	-	No
55	TOCL_0013	chr28	35985789	35985789	C	T	SPM	C28H10orf90	XM_038579091.1	Missense	Missense Variant	R135H	MODERATE	-	No
56	TOCL_0012	chr11	74400268	74400268	T	A	SPM	C5	XM_038553258.1	Nonsense	Stop Gained	K935*	HIGH	-	No
57	TOCL_0012	chr27	1380156	1380156	A	C	SPM	CACNA1C	XM_038576270.1	Missense	Missense Variant	L1052V	MODERATE	-	No
58	TOCL_0007	chr7	15072461	15072461	C	T	SPM	CACNA1E	XM_038542199.1	Missense	Missense Variant	T962M	MODERATE	-	No
59	TOCL_0005	chr9	26468863	26468863	G	A	SPM	CACNA1G	XM_038547659.1	Missense	Missense Variant	A1116T	MODERATE	-	No
60	TOCL_0012	chr20	39341665	39341665	G	A	SPM	CACNA2D2	XM_038566362.1	Missense	Missense Variant	A77T	MODERATE	-	No
61	TOCL_0007	chr20	35835377	35835377	C	T	SPM	CACNA2D3	XM_038566127.1	Missense	Missense Variant	V200I	MODERATE	-	No
62	TOCL_0006	chr9	25010295	25010295	C	T	SPM	CALCOCO2	XM_038547598.1	Nonsense	Stop Gained	R52*	HIGH	-	No
63	TOCL_0005	chr18	52511920	52511920	C	A	SPM	CAPN1	XM_038563973.1	Missense	Missense Variant	W314C	MODERATE	-	No
64	TOCL_0005	chr35	24954822	24954822	C	T	SPM	CARMIL1	XM_038584305.1	Nonsense	Stop Gained	Q997*	HIGH	-	No
65	TOCL_0008	chr34	12117970	12117970	C	G	SPM	CCDC127	XM_038583391.1	Missense	Missense Variant	S108C	MODERATE	-	No
66	TOCL_0031	chr8	35049560	35049560	C	G	SPM	CCDC175	XM_038544848.1	Missense	Missense Variant	E502Q	MODERATE	-	No
67	TOCL_0005	chr8	68416429	68416429	C	A	SPM	CCDC85C	XM_038545698.1	Missense	Missense Variant	A14S	MODERATE	-	No
68	TOCL_0026	chr8	62456767	62456767	G	A	SPM	CCDC88C	XM_038545569.1	Missense	Missense Variant	S1871L	MODERATE	-	No
69	TOCL_0008	chr27	27101899	27101899	G	A	SPM	CCDC91	XM_038577155.1	Missense	Missense Variant	R154K	MODERATE	-	No
70	TOCL_0008	chr1	113437969	113437969	G	T	SPM	CCDC97	XM_038528820.1	Missense	Missense Variant	Q238K	MODERATE	-	No
71	TOCL_0005	chr1	114991728	114991728	G	C	SPM	CCER2	XM_038528955.1	Missense	Missense Variant	E264D	MODERATE	-	No
72	TOCL_0008	chr1	94265852	94265852	G	C	SPM	CD274	NM_001291972.1	Missense	Missense Variant	R105T	MODERATE	FUS + ONC + TSG	No
73	TOCL_0008	chr27	9944850	9944850	T	C	SPM	CD69	XM_038576755.1	Missense	Missense Variant	H82R	MODERATE	-	No
74	TOCL_0012	chr24	938890	938890	C	T	SPM	CD93	XM_038571418.1	Missense	Missense Variant	A28V	MODERATE	-	No
75	TOCL_0040	chr24	938883	938883	C	T	SPM	CD93	XM_038571418.1	Missense	Missense Variant	R26C	MODERATE	-	No
76	TOCL_0008	chr4	82187373	82187373	G	T	SPM	CDH10	XM_038535412.1	Missense	Missense Variant	G662C	MODERATE	TSG	No
77	TOCL_0014	chr1	11235584	11235584	C	A	SPM	CDH19	XM_038525831.1	Missense	Missense Variant	R666S	MODERATE	-	No
78	TOCL_0014	chr25	13170230	13170230	T	A	SPM	CDK8	XM_038573420.1	Missense	Missense Variant	H102L	MODERATE	ONC	Yes
79	TOCL_0008	chr1	112567645	112567645	G	A	SPM	CEACAM28	NM_001097546.1	Missense	Missense Variant	D372N	MODERATE	-	No
80	TOCL_0008	chr17	29728813	29728813	C	T	SPM	CEBPZ	XM_038561273.1	Missense	Missense Variant	E838K	MODERATE	-	No
81	TOCL_0007	chr8	72791324	72791324	G	T	SPM	CEP170B	XM_038545914.1	Missense	Missense Variant	S903I	MODERATE	-	No
82	TOCL_0026	chr9	14600571	14600572	-	CT	INS	CEP95	XM_038546848.1	Frameshift Insertion	Frameshift Variant	-308-309X	HIGH	-	No
83	TOCL_0006	chr9	55198720	55198720	G	A	SPM	CERCAM	XM_038549195.1	Missense	Missense Variant	R653C	MODERATE	-	No
84	TOCL_0039	chr20	53265869	53265869	C	T	SPM	CERS4	XM_038567488.1	Missense	Missense Variant, Splice Region Variant	R285W	MODERATE	-	No
85	TOCL_0008	chr27	24177253	24177253	C	T	SPM	CFAP94	XM_038577081.1	Missense	Missense Variant	E419K	MODERATE	-	No
86	TOCL_0007	chr37	10162801	10162801	G	T	SPM	CFLAR	XM_038585334.1	Missense	Missense Variant	D363Y	MODERATE	-	No
87	TOCL_0008	chr10	24954372	24954372	C	A	SPM	CHADL	XM_038550439.1	Missense	Missense Variant	S730Y	MODERATE	-	No
88	TOCL_0008	chr28	1672243	1672243	C	G	SPM	CHAT	XM_038579224.1	Missense	Missense Variant	F763L	MODERATE	-	No
89	TOCL_0040	chr4	885147	885147	C	T	SPM	CHRM3	XM_038533794.1	Missense	Missense Variant	R577H	MODERATE	-	No
90	TOCL_0005	chrX	56542186	56542186	G	T	SPM	CITED1	XM_038587708.1	Missense	Missense Variant	L189M	MODERATE	-	No
91	TOCL_0008	chr6	62102462	62102462	C	G	SPM	CLCA4	XM_038538954.1	Missense	Missense Variant	E717Q	MODERATE	-	No
92	TOCL_0008	chr7	67528822	67528822	G	A	SPM	CLUL1	NM_001003135.2	Missense	Missense Variant	E307K	MODERATE	-	No
93	TOCL_0008	chr26	18891120	18891120	C	G	SPM	CMKLR1	XM_038575447.1	Missense	Missense Variant	L336V	MODERATE	-	No
94	TOCL_0005	chr38	2169771	2169771	G	A	SPM	CNTN2	XM_038586010.1	Missense	Missense Variant	E388K	MODERATE	-	No
95	TOCL_0005	chr13	19512949	19512949	G	A	SPM	COL14A1	XM_038555414.1	Missense	Missense Variant	V768M	MODERATE	-	No
96	TOCL_0008	chr12	32733583	32733583	G	C	SPM	COL19A1	XM_038554445.1	Missense	Missense Variant	Q305H	MODERATE	-	No
97	TOCL_0006	chr9	50891782	50891782	G	C	SPM	COL5A1	XM_038548863.1	Missense	Missense Variant	G1361A	MODERATE	-	No
98	TOCL_0008	chr9	30037856	30037856	C	G	SPM	COX11	XM_038547789.1	Missense	Missense Variant	E47D	MODERATE	-	No
99	TOCL_0008	chr14	6423530	6423530	G	C	SPM	CPA1	XM_038556509.1	Nonsense	Stop Gained	S272*	HIGH	-	No
100	TOCL_0008	chr29	33371905	33371905	C	G	SPM	CPNE3	XM_038579672.1	Missense	Missense Variant	P527R	MODERATE	-	No
101	TOCL_0008	chr13	38571147	38571147	C	T	SPM	CPSF1	XM_038555835.1	Missense	Missense Variant	D1208N	MODERATE	-	No
102	TOCL_0026	chr20	55830250	55830250	G	A	SPM	CREB3L3	XM_038567770.1	Nonsense	Stop Gained	R192*	HIGH	-	No
103	TOCL_0007	chr2	73084463	73084463	G	A	SPM	CRYBG2	XM_038531471.1	Missense	Missense Variant	G1124E	MODERATE	-	No
104	TOCL_0004	chr33	5261891	5261891	G	A	SPM	CRYBG3	XM_038582513.1	Missense	Missense Variant	E2685K	MODERATE	-	No
105	TOCL_0005	chr16	58961487	58961487	G	T	SPM	CSMD1	XM_038560546.1	Missense	Missense Variant	R714I	MODERATE	-	No
106	TOCL_0012	chr16	59293482	59293482	G	C	SPM	CSMD1	XM_038560546.1	Splice Site	Splice Donor Variant		HIGH	-	No
107	TOCL_0006	chr13	12688084	12688084	C	A	SPM	CSMD3	XM_038555366.1	Missense	Missense Variant	R3067I	MODERATE	TSG	No
108	TOCL_0007	chr30	38906604	38906604	C	T	SPM	CSPG4	XM_038581046.1	Missense	Missense Variant	V1686M	MODERATE	-	No
109	TOCL_0026	chr3	92007794	92007794	A	C	SPM	CTBP1	XM_038533616.1	Missense	Missense Variant	H417P	MODERATE	-	No
110	TOCL_0013	chr15	53825477	53825477	G	A	SPM	CTSO	XM_038559183.1	Missense	Missense Variant	S107L	MODERATE	-	No
111	TOCL_0040	chr26	9208589	9208589	G	A	SPM	CUX2	XM_038575074.1	Missense	Missense Variant	V898M	MODERATE	-	No
112	TOCL_0039	chr4	53720144	53720144	C	T	SPM	CYFIP2	XM_038534918.1	Missense	Missense Variant	E754K	MODERATE	-	No
113	TOCL_0040	chr24	40538341	40538341	C	A	SPM	CYP24A1	XM_038572630.1	Nonsense	Stop Gained	G225*	HIGH	-	No
114	TOCL_0007	chr15	13696930	13696930	G	A	SPM	CYP4A37	NM_001048025.1	Missense	Missense Variant	R111Q	MODERATE	-	No
115	TOCL_0005	chr8	34883014	34883014	C	T	SPM	DAAM1	XM_038544843.1	Missense	Missense Variant	R195W	MODERATE	-	No
116	TOCL_0008	chr4	36791887	36791887	G	A	SPM	DBN1	XM_038534626.1	Missense	Missense Variant	D123N	MODERATE	-	No
117	TOCL_0008	chr27	3964344	3964344	C	G	SPM	DDX11	XM_038576430.1	Missense	Missense Variant	Q119H	MODERATE	-	No
118	TOCL_0008	chr5	76902950	76902950	C	T	SPM	DDX19B	XM_038538348.1	Nonsense	Stop Gained	Q178*	HIGH	-	No
119	TOCL_0039	chr17	64446549	64446549	C	A	SPM	DDX20	XM_038562423.1	Missense	Missense Variant	L273F	MODERATE	-	No
120	TOCL_0039	chr5	78340475	78340475	G	A	SPM	DHODH	XM_038538452.1	Missense	Missense Variant	R88Q	MODERATE	-	No
121	TOCL_0005	chrX	71303727	71303727	A	C	SPM	DIAPH2	XM_038587833.1	Missense	Missense Variant	K1110T	MODERATE	-	No
122	TOCL_0008	chr38	24588899	24588899	G	T	SPM	DISP1	XM_038586418.1	Missense	Missense Variant	F854L	MODERATE	-	No
123	TOCL_0014	chr37	30612215	30612215	C	A	SPM	DLGAP2	XM_038585888.1	Missense	Missense Variant	N205K	MODERATE	-	No
124	TOCL_0008	chr36	16800453	16800453	G	A	SPM	DLX1	XM_038584508.1	Nonsense	Stop Gained	W216*	HIGH	-	No
125	TOCL_0015	chrX	28133133	28133133	C	A	SPM	DMD	NM_001003343.1	Missense	Missense Variant	R145L	MODERATE	-	No
126	TOCL_0040	chr11	41685367	41685367	T	A	SPM	DMRTA1	XM_038552536.1	Missense	Missense Variant	F471I	MODERATE	-	No
127	TOCL_0005	chr11	8768629	8768629	C	T	SPM	DMXL1	XM_038551868.1	Missense	Missense Variant	T1462I	MODERATE	-	No
128	TOCL_0005	chr20	37809546	37809546	G	A	SPM	DNAH1	XM_038566258.1	Missense	Missense Variant	R1304W	MODERATE	-	No
129	TOCL_0008	chr14	35556778	35556778	G	A	SPM	DNAH11	XM_038557079.1	Missense	Missense Variant	E282K	MODERATE	-	No
130	TOCL_0013	chr14	35610063	35610063	G	T	SPM	DNAH11	XM_038557079.1	Missense	Missense Variant	S1452I	MODERATE	-	No
131	TOCL_0005	chr5	32841463	32841463	C	A	SPM	DNAH2	XM_038536726.1	Missense	Missense Variant	S1055Y	MODERATE	-	No
132	TOCL_0015	chr5	36231492	36231492	T	G	SPM	DNAH9	XM_038536892.1	Missense	Missense Variant	F4096V	MODERATE	-	No
133	TOCL_0008	chr6	37900968	37900968	C	G	SPM	DNASE1	NM_001002946.1	Missense	Missense Variant	K37N	MODERATE	-	No
134	TOCL_0013	chr14	51778217	51778217	G	A	SPM	DOCK4	XM_038557373.1	Missense	Missense Variant	T147M	MODERATE	-	No
135	TOCL_0008	chr1	89924136	89924136	G	A	SPM	DOCK8	XM_038527147.1	Missense	Missense Variant	E388K	MODERATE	-	No
136	TOCL_0008	chr17	20960284	20960284	C	A	SPM	DPYSL5	XM_038561032.1	Missense	Missense Variant	F82L	MODERATE	-	No
137	TOCL_0008	chr7	58041366	58041366	G	C	SPM	DSG3	NM_001002983.1	Missense	Missense Variant	L189V	MODERATE	-	No
138	TOCL_0008	chr12	24074708	24074708	C	G	SPM	DST	XM_038554376.1	Missense	Missense Variant	Q3241H	MODERATE	-	No
139	TOCL_0008	chr18	38005042	38005042	G	A	SPM	DTX4	XM_038563169.1	Missense	Missense Variant	R298W	MODERATE	-	No
140	TOCL_0008	chr16	21559853	21559853	G	C	SPM	DYNC2I1	XM_038559853.1	Missense	Missense Variant	E275Q	MODERATE	-	No
141	TOCL_0012	chr17	51700488	51700488	G	C	SPM	DYSF	XM_038561780.1	Missense	Missense Variant	L88V	MODERATE	-	No
142	TOCL_0031	chr4	24452971	24452971	C	T	SPM	ECD	XM_038534310.1	Missense	Missense Variant	R649K	MODERATE	-	No
143	TOCL_0008	chr3	23828550	23828550	A	G	SPM	EDIL3	XM_038532401.1	Splice Site	Splice Acceptor Variant		HIGH	-	No
144	TOCL_0005	chr20	2301952	2301952	C	T	SPM	EEFSEC	XM_038565470.1	Missense	Missense Variant	S215F	MODERATE	-	No
145	TOCL_0006	chr8	61330871	61330871	C	T	SPM	EFCAB11	XM_038545527.1	Missense	Missense Variant	R93Q	MODERATE	-	No
146	TOCL_0008	chr30	7474946	7474946	G	C	SPM	EIF2AK4	XM_038580017.1	Missense	Missense Variant	L534F	MODERATE	-	No
147	TOCL_0012	chr8	41647674	41647674	G	T	SPM	EIF2S1	XM_038544992.1	Missense	Missense Variant	C218F	MODERATE	-	No
148	TOCL_0008	chr17	1871956	1871956	C	T	SPM	EIPR1	XM_038560678.1	Splice Site	Splice Acceptor Variant		HIGH	-	No
149	TOCL_0015	chr14	48502434	48502434	C	T	SPM	ELMO1	XM_038557346.1	Splice Site	Splice Donor Variant		HIGH	-	No
150	TOCL_0005	chr9	48591326	48591326	G	A	SPM	ENTPD2	XM_038546159.1	Missense	Missense Variant	D45N	MODERATE	-	No
151	TOCL_0008	chr26	895475	895475	C	A	SPM	EP400	XM_038574683.1	Missense	Missense Variant	K2286N	MODERATE	TSG	No
152	TOCL_0008	chr10	50548542	50548542	C	G	SPM	EPCAM	XM_038551231.1	Missense	Missense Variant	P244R	MODERATE	TSG	Yes
153	TOCL_0008	chr13	63876848	63876848	G	C	SPM	EPGN	XM_038556326.1	Missense	Missense Variant	E96Q	MODERATE	-	No
154	TOCL_0008	chr13	56934186	56934186	C	T	SPM	EPHA5	XM_038556193.1	Missense	Missense Variant, Splice Region Variant	R552Q	MODERATE	IMPLICATED	Yes
155	TOCL_0013	chr33	5103692	5103692	C	T	SPM	EPHA6	XM_038582514.1	Missense	Missense Variant	R1074W	MODERATE	-	No
156	TOCL_0004	chr9	22717582	22717582	A	T	SPM	ERBB2	NM_001003217.2	Missense	Missense Variant	V659E	MODERATE	FUS + ONC	Yes
157	TOCL_0005	chr9	22717582	22717582	A	T	SPM	ERBB2	NM_001003217.2	Missense	Missense Variant	V659E	MODERATE	FUS + ONC	Yes
158	TOCL_0006	chr9	22717532	22717532	T	C	SPM	ERBB2	NM_001003217.2	Missense	Missense Variant	K676E	MODERATE	FUS + ONC	Yes
159	TOCL_0007	chr9	22717582	22717582	A	T	SPM	ERBB2	NM_001003217.2	Missense	Missense Variant	V659E	MODERATE	FUS + ONC	Yes
160	TOCL_0014	chr9	22717582	22717582	A	T	SPM	ERBB2	NM_001003217.2	Missense	Missense Variant	V659E	MODERATE	FUS + ONC	Yes
161	TOCL_0026	chr9	22717582	22717582	A	T	SPM	ERBB2	NM_001003217.2	Missense	Missense Variant	V659E	MODERATE	FUS + ONC	Yes
162	TOCL_0008	chr1	94590883	94590883	C	T	SPM	ERMP1	XM_038527277.1	Missense	Missense Variant	D222N	MODERATE	-	No
163	TOCL_0031	chr9	41512191	41512191	C	T	SPM	EVI2B	XM_038548202.1	Nonsense	Stop Gained	Q389*	HIGH	-	No
164	TOCL_0004	chr2	73334105	73334105	G	A	SPM	EXTL1	XM_038531499.1	Missense	Missense Variant	R343C	MODERATE	-	No
165	TOCL_0008	chr2	73330711	73330711	C	A	SPM	EXTL1	XM_038531499.1	Splice Site	Splice Acceptor Variant		HIGH	-	No
166	TOCL_0013	chr22	60732198	60732198	C	T	SPM	F7	NM_001048033.1	Missense	Missense Variant, Splice Region Variant	T77M	MODERATE	-	No
167	TOCL_0004	chr29	9488172	9488172	T	C	SPM	FAM110B	XM_038579352.1	Missense	Missense Variant	V25A	MODERATE	-	No
168	TOCL_0008	chr14	36737508	36737508	C	T	SPM	FAM126A	XM_038557083.1	Missense	Missense Variant	E54K	MODERATE	-	No
169	TOCL_0008	chr20	32289429	32289429	G	C	SPM	FAM3D	XM_038565994.1	Missense	Missense Variant	E139D	MODERATE	-	No
170	TOCL_0005	chr20	8323290	8323290	C	T	SPM	FANCD2	XM_038565662.1	Missense	Missense Variant	E1091K	MODERATE	TSG	No
171	TOCL_0008	chr36	14565842	14565842	G	T	SPM	FASTKD1	XM_038584756.1	Missense	Missense Variant	L709I	MODERATE	-	No
172	TOCL_0031	chr16	45143492	45143492	C	T	SPM	FAT1	XM_038560321.1	Missense	Missense Variant	L2151F	MODERATE	TSG	Yes
173	TOCL_0005	chr21	7795475	7795475	C	T	SPM	FAT3	XM_038568332.1	Missense	Missense Variant	R4303Q	MODERATE	IMPLICATED	No
174	TOCL_0007	chr19	16005857	16005857	G	A	SPM	FAT4	XM_038564709.1	Missense	Missense Variant	T2865M	MODERATE	TSG	No
175	TOCL_0006	chr1	72686700	72686700	C	T	SPM	FBP1	XM_038526900.1	Missense	Missense Variant	A55V	MODERATE	-	No
176	TOCL_0004	chr6	17668223	17668223	C	G	SPM	FBRS	XM_038539798.1	Missense	Missense Variant	D346H	MODERATE	-	No
177	TOCL_0007	chr6	12606388	12606388	G	A	SPM	FBXL18	XM_038539556.1	Missense	Missense Variant	E366K	MODERATE	-	No
178	TOCL_0005	chr25	37644034	37644034	C	T	SPM	FBXO25	XM_038573942.1	Nonsense	Stop Gained	Q79*	HIGH	-	No
179	TOCL_0031	chr20	4991746	4991746	G	A	SPM	FGD5	XM_038565562.1	Missense	Missense Variant	R808Q	MODERATE	-	No
180	TOCL_0008	chr10	51315251	51315251	C	G	SPM	FOXN2	XM_038551238.1	Missense	Missense Variant	S159C	MODERATE	-	No
181	TOCL_0008	chr20	21147589	21147589	G	T	SPM	FOXP1	XM_038565859.1	Nonsense	Stop Gained	E613*	HIGH	FUS + ONC + TSG	Yes
182	TOCL_0005	chr11	35277819	35277819	G	C	SPM	FREM1	XM_038552419.1	Missense	Missense Variant	L1534V	MODERATE	-	No
183	TOCL_0031	chrX	81740312	81740312	C	A	SPM	FRMPD3	XM_038588011.1	Missense	Missense Variant	A351D	MODERATE	-	No
184	TOCL_0015	chr21	6469897	6469897	G	A	SPM	FUT4	XM_038569330.1	Missense	Missense Variant	R132W	MODERATE	-	No
185	TOCL_0031	chr4	70779013	70779013	G	A	SPM	FYB1	XM_038535261.1	Missense	Missense Variant	D840N	MODERATE	-	No
186	TOCL_0008	chr5	53043146	53043146	G	T	SPM	FYB2	XM_038537417.1	Nonsense	Stop Gained	E2*	HIGH	-	No
187	TOCL_0014	chr5	71110239	71110239	C	T	SPM	GAN	XM_038538205.1	Missense	Missense Variant	C121Y	MODERATE	-	No
188	TOCL_0031	chrX	55066047	55066047	G	A	SPM	GDPD2	XM_038587628.1	Missense	Missense Variant	E418K	MODERATE	-	No
189	TOCL_0031	chr16	15557503	15557503	T	-	DEL	GIMAP4	XM_038559696.1	Frameshift Deletion	Frameshift Variant	I237X	HIGH	-	No
190	TOCL_0005	chr16	15484092	15484092	G	C	SPM	GIMAP8	XM_038559694.1	Missense	Missense Variant	S235T	MODERATE	-	No
191	TOCL_0006	chr11	27566898	27566898	T	C	SPM	GLDC	XM_038552327.1	Missense	Missense Variant	K916E	MODERATE	-	No
192	TOCL_0008	chr18	8166421	8166421	C	G	SPM	GLI3	XM_038562653.1	Missense	Missense Variant	F586L	MODERATE	-	No
193	TOCL_0007	chr10	16304996	16304996	G	T	SPM	GLIPR1L2	XM_038550059.1	Missense	Missense Variant	G10W	MODERATE	-	No
194	TOCL_0015	chr28	39121018	39121018	C	T	SPM	GLRX3	XM_038579140.1	Missense	Missense Variant	P327S	MODERATE	-	No
195	TOCL_0008	chrX	46635196	46635196	A	G	SPM	GNL3L	XM_038587523.1	Missense	Missense Variant	N505S	MODERATE	-	No
196	TOCL_0031	chr9	55335736	55335736	C	T	SPM	GOLGA2	XM_038549204.1	Missense	Missense Variant	R559C	MODERATE	-	No
197	TOCL_0008	chr14	37012990	37012990	G	A	SPM	GPNMB	XM_038557100.1	Missense	Missense Variant	V228M	MODERATE	-	No
198	TOCL_0004	chr1	57745122	57745122	T	A	SPM	GPRC6A	XM_038526638.1	Missense	Missense Variant	R738S	MODERATE	-	No
199	TOCL_0005	chr10	20558259	20558259	G	A	SPM	GRAMD4	XM_038550202.1	Missense	Missense Variant	T424M	MODERATE	-	No
200	TOCL_0004	chrX	95655964	95655964	A	-	DEL	GRIA3	XM_038588232.1	Frameshift Deletion	Frameshift Variant	K238X	HIGH	-	No
201	TOCL_0026	chr24	644797	644797	G	C	SPM	GZF1	XM_038571410.1	Missense	Missense Variant	F410L	MODERATE	-	No
202	TOCL_0040	chr1	105999002	105999002	T	C	SPM	HAS1	XM_038527961.1	Missense	Missense Variant	S234P	MODERATE	-	No
203	TOCL_0008	chr20	3841822	3841822	G	A	SPM	HDAC11	XM_038565517.1	Missense	Missense Variant	E207K	MODERATE	-	No
204	TOCL_0031	chr20	55609696	55609696	A	C	SPM	HDGFL2	XM_038567729.1	Missense	Missense Variant	D412E	MODERATE	-	No
205	TOCL_0008	chr9	37547248	37547248	C	A	SPM	HEATR6	XM_038548067.1	Nonsense	Stop Gained	E951*	HIGH	-	No
206	TOCL_0008	chr18	6867764	6867764	C	A	SPM	HECW1	XM_038562644.1	Missense	Missense Variant	A454S	MODERATE	-	No
207	TOCL_0004	chr9	13619353	13619353	C	T	SPM	HELZ	XM_038546813.1	Missense	Missense Variant	E210K	MODERATE	-	No
208	TOCL_0004	chr18	21617534	21617534	C	-	DEL	HGF	NM_001002964.1	Splice Site	Splice Donor Variant		HIGH	FUS + ONC	Yes
209	TOCL_0004	chr31	31617691	31617691	C	T	SPM	HLCS	XM_038581458.1	Missense	Missense Variant	S709N	MODERATE	-	No
210	TOCL_0008	chr7	19107983	19107983	T	G	SPM	HMCN1	XM_038542311.1	Missense	Missense Variant	Y5014D	MODERATE	-	No
211	TOCL_0031	chr2	75476477	75476477	C	G	SPM	HNRNPR	XM_038531640.1	Missense	Missense Variant	S157C	MODERATE	-	No
212	TOCL_0039	chr14	40425525	40425527	GGC	-	DEL	HOXA7	XM_038557184.1	In-Frame Deletion	Inframe Deletion	A217-	MODERATE	-	No
213	TOCL_0008	chr36	20254613	20254613	G	C	SPM	HOXD10	XM_038584930.1	Missense	Missense Variant	K268N	MODERATE	-	No
214	TOCL_0031	chr13	38493376	38493376	G	A	SPM	HSF1	XM_038555820.1	Missense	Missense Variant	R71H	MODERATE	-	No
215	TOCL_0007	chr33	26453733	26453733	T	A	SPM	HSPBAP1	XM_038583034.1	Missense	Missense Variant	S161C	MODERATE	-	No
216	TOCL_0031	chr12	38870246	38870246	G	A	SPM	HTR1B	NM_001006948.1	Missense	Missense Variant	R113C	MODERATE	-	No
217	TOCL_0006	chr32	28791213	28791213	C	A	SPM	IBSP	XM_038581742.1	Nonsense	Stop Gained	E162*	HIGH	-	No
218	TOCL_0012	chr28	7110570	7110571	-	A	INS	IDE	NM_001314100.1	Frameshift Insertion	Frameshift Variant	-151-152X	HIGH	-	No
219	TOCL_0012	chrX	118617867	118617867	C	T	SPM	IDS	NM_001048125.1	Missense	Missense Variant	V260M	MODERATE	-	No
220	TOCL_0026	chr4	422023	422023	G	T	SPM	IFIT3	XM_038533776.1	Missense	Missense Variant	R109I	MODERATE	-	No
221	TOCL_0004	chr18	1914191	1914191	C	T	SPM	IKZF1	XM_038562581.1	Missense	Missense Variant	P359L	MODERATE	FUS + TSG	Yes
222	TOCL_0039	chr6	19453269	19453269	C	T	SPM	IL4R	XM_038539991.1	Missense	Missense Variant	D704N	MODERATE	-	No
223	TOCL_0005	chr19	31185642	31185642	G	A	SPM	INHBB	XM_038564923.1	Missense	Missense Variant	R292W	MODERATE	-	No
224	TOCL_0008	chr21	26020183	26020183	C	A	SPM	INPPL1	XM_038568762.1	Missense	Missense Variant	L967F	MODERATE	TSG	Yes
225	TOCL_0031	chr18	54520329	54520329	C	G	SPM	INTS5	XM_038564272.1	Missense	Missense Variant	P105A	MODERATE	-	No
226	TOCL_0014	chr29	40186907	40186909	AGA	-	DEL	INTS8	XM_038579791.1	In-Frame Deletion	Inframe Deletion	PE971-972P	MODERATE	-	No
227	TOCL_0004	chr15	14721485	14721485	G	A	SPM	IPP	XM_038558202.1	Missense	Missense Variant	E190K	MODERATE	-	No
228	TOCL_0005	chr20	38251116	38251116	T	C	SPM	IQCF3	XM_038566293.1	Missense	Missense Variant	Q151R	MODERATE	-	No
229	TOCL_0004	chrX	45324909	45324909	A	G	SPM	IQSEC2	XM_038587488.1	Missense	Missense Variant	V1049A	MODERATE	-	No
230	TOCL_0005	chr13	39191840	39191840	A	G	SPM	IREB2	XM_038555930.1	Missense	Missense Variant	F81L	MODERATE	-	No
231	TOCL_0005	chr34	11070916	11070916	G	C	SPM	IRX4	XM_038583258.1	Missense	Missense Variant	E235Q	MODERATE	-	No
232	TOCL_0008	chr34	11070945	11070945	G	C	SPM	IRX4	XM_038583258.1	Missense	Missense Variant	E244D	MODERATE	-	No
233	TOCL_0026	chr5	56713416	56713416	C	T	SPM	ISG15	XM_038537547.1	Missense	Missense Variant	P55L	MODERATE	-	No
234	TOCL_0004	chr30	37769261	37769261	G	A	SPM	ISLR	XM_038579885.1	Missense	Missense Variant	V429I	MODERATE	-	No
235	TOCL_0039	chr2	20201151	20201152	-	C	INS	ITGA8	XM_038530016.1	Frameshift Insertion	Frameshift Variant	-1042-1043X	HIGH	-	No
236	TOCL_0013	chr2	27552629	27552629	C	A	SPM	ITIH5	XM_038530171.1	Missense	Missense Variant	Q702K	MODERATE	-	No
237	TOCL_0007	chr20	12950325	12950325	C	T	SPM	ITPR1	XM_038565787.1	Missense	Missense Variant	R1577Q	MODERATE	-	No
238	TOCL_0007	chr24	32333045	32333045	C	T	SPM	JPH2	XM_038572370.1	Missense	Missense Variant	R156H	MODERATE	-	No
239	TOCL_0013	chr27	41559609	41559609	G	A	SPM	KCNH3	XM_038577562.1	Missense	Missense Variant	A488T	MODERATE	-	No
240	TOCL_0007	chr8	59815035	59815035	C	T	SPM	KCNK10	XM_038545495.1	Missense	Missense Variant	V314I	MODERATE	-	No
241	TOCL_0013	chr11	26064312	26064314	GAA	-	DEL	KDM3B	XM_038552291.1	In-Frame Deletion	Inframe Deletion	WK1408-1409W	MODERATE	-	No
242	TOCL_0004	chr20	55191537	55191537	C	G	SPM	KDM4B	XM_038567694.1	Missense	Missense Variant	A102P	MODERATE	-	No
243	TOCL_0004	chr13	48206604	48206604	C	T	SPM	KDR	NM_001048024.1	Splice Site	Splice Acceptor Variant		HIGH	ONC	Yes
244	TOCL_0012	chr9	6941793	6941793	C	T	SPM	KIF19	XM_038546702.1	Missense	Missense Variant	V125I	MODERATE	-	No
245	TOCL_0007	chr8	72227204	72227204	G	A	SPM	KIF26A	XM_038545987.1	Missense	Missense Variant	R1431Q	MODERATE	-	No
246	TOCL_0008	chr2	58001803	58001803	C	T	SPM	KIFC3	XM_038530934.1	Missense	Missense Variant	R772C	MODERATE	-	No
247	TOCL_0008	chr13	47941188	47941188	G	C	SPM	KIT	NM_001003181.1	Missense	Missense Variant	L643F	MODERATE	ONC	Yes
248	TOCL_0008	chr28	41317555	41317555	G	C	SPM	KNDC1	XM_038579188.1	Missense	Missense Variant	A792P	MODERATE	-	No
249	TOCL_0013	chr27	24280096	24280096	C	A	SPM	KRAS	XM_038577089.1	Missense	Missense Variant	G12C	MODERATE	ONC	Yes
250	TOCL_0008	chr16	15221331	15221331	G	C	SPM	KRBA1	XM_038559638.1	Missense	Missense Variant	E186Q	MODERATE	-	No
251	TOCL_0008	chr27	44458313	44458313	C	T	SPM	KRT18	NM_001346040.1	Missense	Missense Variant	S94F	MODERATE	-	No
252	TOCL_0007	chr9	21663189	21663189	C	T	SPM	KRT40	NM_001346099.1	Missense	Missense Variant	R310C	MODERATE	-	No
253	TOCL_0008	chr1	68203881	68203881	G	T	SPM	LAMA2	XM_038526758.1	Missense	Missense Variant	R76S	MODERATE	-	No
254	TOCL_0006	chr28	10517489	10517489	A	G	SPM	LCOR	XM_038578390.1	Missense	Missense Variant	T898A	MODERATE	-	No
255	TOCL_0031	chr27	10826090	10826090	A	C	SPM	LOC100683403	XM_038576784.1	Missense	Missense Variant	F214V	MODERATE	-	No
256	TOCL_0008	chr6	9399226	9399226	C	A	SPM	LOC100686271	XM_038539328.1	Missense	Missense Variant	L13M	MODERATE	-	No
257	TOCL_0026	chr6	9399767	9399767	G	C	SPM	LOC100686271	XM_038539328.1	Missense	Missense Variant	R85S	MODERATE	-	No
258	TOCL_0012	chr1	72815740	72815740	A	C	SPM	LOC100688819	XM_038525614.1	Missense	Missense Variant	Y35S	MODERATE	-	No
259	TOCL_0026	chr30	19469655	19469655	T	C	SPM	LOC102152523	XM_038580463.1	Missense	Missense Variant	K145E	MODERATE	-	No
260	TOCL_0007	chr25	19667848	19667848	G	A	SPM	LOC102153059	XM_038573563.1	Missense	Missense Variant	G48R	MODERATE	-	No
261	TOCL_0004	chr21	51442853	51442853	T	A	SPM	LOC102153191	XM_038569319.1	Missense	Missense Variant	H67L	MODERATE	-	No
262	TOCL_0015	chr5	7406042	7406042	C	G	SPM	LOC102153283	XR_005359061.1	Splice Site	Splice Acceptor Variant, Non Coding Transcript Variant		HIGH	-	No
263	TOCL_0004	chr33	461136	461136	A	G	SPM	LOC102153548	XM_038582500.1	Missense	Missense Variant	K722E	MODERATE	-	No
264	TOCL_0031	chr7	4713128	4713128	A	G	SPM	LOC102153978	XM_038541979.1	Missense	Missense Variant	D138G	MODERATE	-	No
265	TOCL_0012	chr34	2769995	2769995	C	A	SPM	LOC102154278	XM_038583290.1	Missense	Missense Variant	P234T	MODERATE	-	No
266	TOCL_0004	chr22	59356521	59356521	G	A	SPM	LOC102155295	XM_038570062.1	Missense	Missense Variant	T243I	MODERATE	-	No
267	TOCL_0012	chr14	57494819	57494819	G	A	SPM	LOC102156984	XM_038556354.1	Missense	Missense Variant	G47R	MODERATE	-	No
268	TOCL_0039	chr37	6234830	6234831	-	ACAG	INS	LOC106558323	XR_005385108.1	Splice Site	Splice Donor Variant, Non Coding Transcript Variant		HIGH	-	No
269	TOCL_0031	chr5	75565825	75565825	G	A	SPM	LOC106558846	XM_038538826.1	Missense	Missense Variant	R328K	MODERATE	-	No
270	TOCL_0040	chr14	2458969	2458969	T	G	SPM	LOC106559671	XM_038556367.1	Missense	Missense Variant	L20W	MODERATE	-	No
271	TOCL_0007	chr15	38631455	38631455	T	A	SPM	LOC106559724	XM_038557620.1	Missense	Missense Variant	H398L	MODERATE	-	No
272	TOCL_0039	chr22	32233162	32233162	A	T	SPM	LOC111091664	XR_005376427.1	Splice Site	Splice Acceptor Variant, Non Coding Transcript Variant		HIGH	-	No
273	TOCL_0014	chr18	41400415	41400415	C	T	SPM	LOC119863898	XM_038562478.1	Missense	Missense Variant	A76T	MODERATE	-	No
274	TOCL_0006	chr19	3609786	3609786	T	G	SPM	LOC119863905	XM_038564579.1	Missense	Missense Variant	F186L	MODERATE	-	No
275	TOCL_0008	chr11	23770290	23770290	G	A	SPM	LOC119863907	XM_038552220.1	Translation Start Site	Start Lost	M1I	HIGH	-	No
276	TOCL_0040	chr18	11636399	11636399	G	T	SPM	LOC119864164	unassigned_transcript_631	Missense	Missense Variant	D19Y	MODERATE	-	No
277	TOCL_0026	chr24	22458775	22458775	C	G	SPM	LOC119865650	XM_038571969.1	Missense	Missense Variant	P68R	MODERATE	-	No
278	TOCL_0040	chr25	45248996	45248997	-	CTCCC	INS	LOC119865816	XM_038573088.1	Frameshift Insertion	Frameshift Variant	-29-30LX	HIGH	-	No
279	TOCL_0039	chr27	20301282	20301282	A	G	SPM	LOC119866314	XM_038576148.1	Missense	Missense Variant	F640L	MODERATE	-	No
280	TOCL_0014	chr27	10738026	10738026	G	T	SPM	LOC119866326	XM_038576128.1	Missense	Missense Variant	L209I	MODERATE	-	No
281	TOCL_0026	chr27	10738061	10738061	A	G	SPM	LOC119866326	XM_038576128.1	Missense	Missense Variant	V197A	MODERATE	-	No
282	TOCL_0007	chr27	10725139	10725139	G	A	SPM	LOC119866328	XM_038576126.1	Missense	Missense Variant	R205Q	MODERATE	-	No
283	TOCL_0040	chr27	40652237	40652237	C	A	SPM	LOC119866335	XM_038577887.1	Missense	Missense Variant	P138T	MODERATE	-	No
284	TOCL_0040	chr29	42306863	42306863	G	C	SPM	LOC119866764	XM_038579842.1	Missense	Missense Variant	T82S	MODERATE	-	No
285	TOCL_0031	chr34	12532787	12532787	G	C	SPM	LOC119867487	XM_038583398.1	Missense	Missense Variant	D192H	MODERATE	-	No
286	TOCL_0014	chr8	74585804	74585804	C	A	SPM	LOC119869051	unassigned_transcript07	Missense	Missense Variant	K32N	MODERATE	-	No
287	TOCL_0031	chr7	45436014	45436014	C	G	SPM	LOC119872581	XM_038543387.1	Missense	Missense Variant	E2Q	MODERATE	-	No
288	TOCL_0031	chr7	40777479	40777479	A	G	SPM	LOC119872638	XM_038541806.1	Missense	Missense Variant	T153A	MODERATE	-	No
289	TOCL_0015	chr9	1248578	1248579	-	GGC	INS	LOC119873207	XM_038546309.1	In-Frame Insertion	Inframe Insertion	P103RP	MODERATE	-	No
290	TOCL_0013	chr10	21013574	21013574	C	T	SPM	LOC119873719	XM_038551562.1	Missense	Missense Variant	G1108R	MODERATE	-	No
291	TOCL_0031	chr11	9196324	9196324	C	A	SPM	LOC119874004	XM_038551651.1	Missense	Missense Variant	P372T	MODERATE	-	No
292	TOCL_0014	chrUn_NW_023330407v1	37317	37317	T	C	SPM	LOC119874734	XM_038589011.1	Missense	Missense Variant	M519T	MODERATE	-	No
293	TOCL_0026	chr1	118560333	118560333	G	A	SPM	LOC119875930	XM_038525564.1	Missense	Missense Variant	R259Q	MODERATE	-	No
294	TOCL_0040	chr1	119300889	119300889	C	T	SPM	LOC119875933	XM_038525566.1	Missense	Missense Variant	A45V	MODERATE	-	No
295	TOCL_0005	chr3	29000351	29000351	T	C	SPM	LOC119876155	XM_038533677.1	Nonstop	Stop Lost	*675R	HIGH	-	No
296	TOCL_0004	chr5	8831823	8831823	G	A	SPM	LOC119876281	XM_038535564.1	Missense	Missense Variant	T36M	MODERATE	-	No
297	TOCL_0031	chr15	48631457	48631458	-	G	INS	LOC119877045	XM_038559001.1	Frameshift Insertion	Frameshift Variant	R255RX	HIGH	-	No
298	TOCL_0005	chr17	18566066	18566066	G	A	SPM	LOC119877151	XM_038560893.1	Missense	Missense Variant	A445T	MODERATE	-	No
299	TOCL_0008	chr18	51925944	51925944	C	T	SPM	LOC119877246	XM_038563903.1	Missense	Missense Variant	S205L	MODERATE	-	No
300	TOCL_0031	chr20	41148324	41148324	T	C	SPM	LOC119877325	XM_038566572.1	Missense	Missense Variant	H160R	MODERATE	-	No
301	TOCL_0031	chr21	31236875	31236875	G	-	DEL	LOC119877363	XM_038568925.1	Frameshift Deletion	Frameshift Variant	R307X	HIGH	-	No
302	TOCL_0031	chr22	2484955	2484970	GGCGGGCGGGCGAGCG	-	DEL	LOC119877413	XM_038570163.1	Frameshift Deletion	Frameshift Variant	GGRASG260-265X	HIGH	-	No
303	TOCL_0026	chr23	45738623	45738623	C	T	SPM	LOC119877438	XM_038571209.1	Missense	Missense Variant	E176K	MODERATE	-	No
304	TOCL_0008	chr24	155379	155379	A	G	SPM	LOC119877460	XM_038571395.1	Missense	Missense Variant	Q1913R	MODERATE	-	No
305	TOCL_0039	chr24	140586	140586	G	A	SPM	LOC119877460	XM_038571395.1	Missense	Missense Variant	V1207M	MODERATE	-	No
306	TOCL_0031	chr24	19794157	19794157	G	A	SPM	LOC119877466	XM_038571814.1	Missense	Missense Variant	S290F	MODERATE	-	No
307	TOCL_0026	chr24	35285050	35285050	G	C	SPM	LOC119877482	XM_038572542.1	Missense	Missense Variant	R9G	MODERATE	-	No
308	TOCL_0012	chr24	48160798	48160798	G	A	SPM	LOC119877507	XM_038573012.1	Missense	Missense Variant	A299T	MODERATE	-	No
309	TOCL_0026	chr28	29583756	29583756	C	-	DEL	LOC119877677	XM_038577980.1	Frameshift Deletion	Frameshift Variant	G159X	HIGH	-	No
310	TOCL_0014	chrUn_NW_023330106v1	395383	395383	C	A	SPM	LOC119878232	XM_038588915.1	Missense	Missense Variant, Splice Donor Region Variant	H889Q	MODERATE	-	No
311	TOCL_0039	chr16	22642648	22642648	G	A	SPM	LOC475563	XM_038559858.1	Missense	Missense Variant	S42F	MODERATE	-	No
312	TOCL_0040	chr21	28949589	28949590	-	TAAA	INS	LOC476827	XM_038568853.1	Splice Site	Splice Acceptor Variant		HIGH	-	No
313	TOCL_0007	chr2	35526654	35526654	G	A	SPM	LOC478038	XM_038530422.1	Missense	Missense Variant	A214T	MODERATE	-	No
314	TOCL_0014	chr4	82486591	82486591	C	T	SPM	LOC479379	XM_038535475.1	Missense	Missense Variant	A377T	MODERATE	-	No
315	TOCL_0031	chr11	52803741	52803741	A	G	SPM	LOC481603	XM_038551635.1	Missense	Missense Variant	V210A	MODERATE	-	No
316	TOCL_0004	chr12	61031087	61031087	T	C	SPM	LOC481939	XM_038555054.1	Missense	Missense Variant	I91V	MODERATE	-	No
317	TOCL_0004	chr13	59411208	59411208	G	T	SPM	LOC482174	XM_038556211.1	Missense	Missense Variant	T136N	MODERATE	-	No
318	TOCL_0008	chr1	106185856	106185856	G	A	SPM	LOC484343	XM_038527998.1	Missense	Missense Variant	R158H	MODERATE	-	No
319	TOCL_0007	chr20	46945471	46945471	C	G	SPM	LOC484861	XM_038565307.1	Missense	Missense Variant	D46E	MODERATE	-	No
320	TOCL_0008	chr20	51713218	51713218	C	T	SPM	LOC484969	XM_038567381.1	Missense	Missense Variant	R333K	MODERATE	-	No
321	TOCL_0005	chr21	22120080	22120080	G	A	SPM	LOC485179	XM_038569340.1	Missense	Missense Variant	R496Q	MODERATE	-	No
322	TOCL_0014	chr21	28706255	28706255	G	A	SPM	LOC485259	XM_038568164.1	Missense	Missense Variant	R160H	MODERATE	-	No
323	TOCL_0012	chr28	32775721	32775721	A	G	SPM	LOC486923	XM_038577983.1	Missense	Missense Variant	N1505S	MODERATE	-	No
324	TOCL_0031	chr7	41939252	41939252	C	T	SPM	LOC490422	XM_038543072.1	Missense	Missense Variant	R296C	MODERATE	-	No
325	TOCL_0004	chr9	49688993	49688993	T	G	SPM	LOC491264	XM_038546170.1	Missense	Missense Variant	Y115S	MODERATE	-	No
326	TOCL_0012	chr18	40657362	40657362	G	T	SPM	LOC541568	XM_038564483.1	Missense	Missense Variant	P264T	MODERATE	-	No
327	TOCL_0004	chr6	47381457	47381457	G	T	SPM	LOC607460	XM_038541180.1	Missense	Missense Variant	S469Y	MODERATE	-	No
328	TOCL_0013	chr14	1376171	1376171	C	G	SPM	LOC607634	XM_038556455.1	Missense	Missense Variant	E342Q	MODERATE	-	No
329	TOCL_0004	chr5	44650030	44650030	A	C	SPM	LOC609798	XM_038535556.1	Missense	Missense Variant	S18A	MODERATE	-	No
330	TOCL_0004	chr14	17983396	17983396	A	C	SPM	LOC609865	XM_038556803.1	Missense	Missense Variant	L100R	MODERATE	-	No
331	TOCL_0013	chr14	23192485	23192485	G	T	SPM	LOC610321	XM_038556911.1	Splice Site	Splice Donor Variant		HIGH	-	No
332	TOCL_0012	chr23	27956728	27956728	C	T	SPM	LOC610614	XM_038570811.1	Missense	Missense Variant	P185S	MODERATE	-	No
333	TOCL_0031	chr11	27730346	27730347	-	A	INS	LOC610717	XM_038552328.1	Frameshift Insertion	Frameshift Variant	-276-277X	HIGH	-	No
334	TOCL_0015	chr26	26006335	26006335	C	T	SPM	LOC612177	unassigned_transcript_769	Missense	Missense Variant	P9L	MODERATE	-	No
335	TOCL_0015	chr26	26006804	26006804	C	A	SPM	LOC612177	unassigned_transcript_769	Missense	Missense Variant	A128D	MODERATE	-	No
336	TOCL_0015	chr26	26006812	26006812	G	T	SPM	LOC612177	unassigned_transcript_769	Nonsense	Stop Gained	E131*	HIGH	-	No
337	TOCL_0008	chr16	37064461	37064461	C	G	SPM	LONRF1	XM_038560228.1	Missense	Missense Variant	D296H	MODERATE	-	No
338	TOCL_0013	chr10	43454786	43454786	C	A	SPM	LONRF2	XM_038551010.1	Missense	Missense Variant	F557L	MODERATE	-	No
339	TOCL_0026	chr1	117578212	117578212	C	T	SPM	LRFN3	XM_038529241.1	Missense	Missense Variant	G101S	MODERATE	-	No
340	TOCL_0008	chr4	33343190	33343190	G	A	SPM	LRIT1	XM_038534503.1	Missense	Missense Variant	A378V	MODERATE	-	No
341	TOCL_0008	chr13	5839318	5839318	G	A	SPM	LRP12	XM_038555314.1	Nonsense	Stop Gained	R526*	HIGH	-	No
342	TOCL_0008	chr9	48479482	48479482	C	T	SPM	LRRC26	XM_038548681.1	Missense	Missense Variant	S147F	MODERATE	-	No
343	TOCL_0008	chr4	19040638	19040638	C	G	SPM	LRRTM3	XM_038534074.1	Missense	Missense Variant	S28C	MODERATE	-	No
344	TOCL_0004	chr20	35522963	35522963	G	T	SPM	LRTM1	XM_038566137.1	Missense	Missense Variant	C311F	MODERATE	-	No
345	TOCL_0008	chr27	44920704	44920704	G	C	SPM	MAP3K12	XM_038577789.1	Missense	Missense Variant	L333V	MODERATE	-	No
346	TOCL_0008	chr8	27076464	27076464	C	G	SPM	MAP4K5	XM_038544669.1	Missense	Missense Variant	G860A	MODERATE	-	No
347	TOCL_0031	chr10	1957309	1957309	C	G	SPM	MARS1	XM_038549777.1	Missense	Missense Variant	F564L	MODERATE	-	No
348	TOCL_0007	chr7	78699218	78699218	G	C	SPM	MBD1	XM_038543945.1	Missense	Missense Variant	V520L	MODERATE	-	No
349	TOCL_0005	chr19	51886288	51886288	G	A	SPM	MBD5	XM_038565140.1	Missense	Missense Variant	S1719N	MODERATE	-	No
350	TOCL_0005	chr22	47854961	47854961	C	A	SPM	MBNL2	XM_038569886.1	Missense	Missense Variant	Q300K	MODERATE	-	No
351	TOCL_0008	chr4	24235880	24235880	G	A	SPM	MCU	XM_038534301.1	Missense	Missense Variant	E171K	MODERATE	-	No
352	TOCL_0008	chr14	54245220	54245220	G	C	SPM	MDFIC	XM_038557426.1	Missense	Missense Variant	R112T	MODERATE	-	No
353	TOCL_0008	chr12	49200879	49200879	A	G	SPM	MDN1	XM_038554729.1	Missense	Missense Variant	V631A	MODERATE	-	No
354	TOCL_0008	chr9	34687574	34687574	C	G	SPM	MED13	XM_038547957.1	Missense	Missense Variant	S1420C	MODERATE	-	No
355	TOCL_0004	chr7	41441260	41441260	G	A	SPM	MEF2D	XM_038543013.1	Missense	Missense Variant	M29I	MODERATE	ONC	No
356	TOCL_0014	chr30	30669031	30669031	C	G	SPM	MEGF11	XM_038580759.1	Splice Site	Splice Donor Variant		HIGH	-	No
357	TOCL_0007	chr9	46447180	46447180	T	C	SPM	METTL16	XM_038548527.1	Missense	Missense Variant	N553S	MODERATE	-	No
358	TOCL_0008	chr37	15865081	15865081	G	T	SPM	METTL21A	XM_038585560.1	Missense	Missense Variant	Q35K	MODERATE	-	No
359	TOCL_0012	chr16	6957021	6957021	C	T	SPM	MGAM	XM_038559359.1	Missense	Missense Variant	A567T	MODERATE	ONC	No
360	TOCL_0012	chr27	525272	525272	C	A	SPM	MICAL3	XM_038576205.1	Missense	Missense Variant	A367D	MODERATE	-	No
361	TOCL_0006	chr10	27729409	27729409	C	A	SPM	MICALL1	XM_038550616.1	Splice Site	NA	mRNA	0.006697	-	No
362	TOCL_0006	chr10	27730377	27730377	C	T	SPM	MICALL1	XM_038550616.1	Missense	Missense Variant	A258T	MODERATE	-	No
363	TOCL_0008	chr8	47302754	47302754	G	A	SPM	MIDEAS	XM_038545229.1	Missense	Missense Variant	S339F	MODERATE	TSG	No
364	TOCL_0006	chr2	83750697	83750697	A	G	SPM	MIIP	NM_001284483.1	Missense	Missense Variant	V7A	MODERATE	-	No
365	TOCL_0008	chr14	23163607	23163607	C	T	SPM	MIOS	XM_038556903.1	Missense	Missense Variant	P841L	MODERATE	-	No
366	TOCL_0004	chr8	22871016	22871016	A	C	SPM	MIS18BP1	XM_038544623.1	Missense	Missense Variant	C676W	MODERATE	-	No
367	TOCL_0008	chr8	22877428	22877428	G	A	SPM	MIS18BP1	XM_038544623.1	Missense	Missense Variant	S448F	MODERATE	-	No
368	TOCL_0008	chr15	44525921	44525921	G	A	SPM	MMAA	XM_038558920.1	Missense	Missense Variant	E79K	MODERATE	-	No
369	TOCL_0013	chr12	55930336	55930336	C	A	SPM	MMS22L	XM_038554764.1	Missense	Missense Variant	V547L	MODERATE	-	No
370	TOCL_0031	chr11	33752589	33752589	C	T	SPM	MPDZ	XM_038552393.1	Missense	Missense Variant	G2059S	MODERATE	-	No
371	TOCL_0005	chr14	38267827	38267827	A	C	SPM	MPP6	XM_038557127.1	Missense	Missense Variant	K363Q	MODERATE	-	No
372	TOCL_0006	chr31	21658613	21658613	T	C	SPM	MRPL39	XM_038581726.1	Missense	Missense Variant	K228R	MODERATE	-	No
373	TOCL_0007	chr10	25710129	25710129	G	C	SPM	MRTFA	XM_038550458.1	Missense	Missense Variant	Q409H	MODERATE	FUS + ONC + TSG	No
374	TOCL_0004	chr3	26523748	26523748	C	G	SPM	MSH3	XM_038532442.1	Missense	Missense Variant	E742Q	MODERATE	TSG	Yes
375	TOCL_0014	chr20	52212385	52212385	A	G	SPM	MUC16	XM_038565385.1	Missense	Missense Variant	I7261V	MODERATE	ONC	No
376	TOCL_0013	chr33	29780258	29780258	T	G	SPM	MUC4	XM_038583112.1	Missense	Missense Variant	T244P	MODERATE	ONC	No
377	TOCL_0007	chr12	854473	854473	G	A	SPM	MUCL3	XM_038553467.1	Missense	Missense Variant	V718I	MODERATE	-	No
378	TOCL_0005	chr7	172412	172412	G	A	SPM	MYBPH	XM_038541823.1	Missense	Missense Variant	G335R	MODERATE	-	No
379	TOCL_0005	chr5	34847578	34847578	G	A	SPM	MYH13	XM_038536881.1	Missense	Missense Variant	T964M	MODERATE	-	No
380	TOCL_0039	chr5	35143563	35143563	C	T	SPM	MYH3	NM_001113712.1	Missense	Missense Variant	R148H	MODERATE	-	No
381	TOCL_0008	chr6	17883583	17883583	G	C	SPM	MYLPF	XM_038539822.1	Missense	Missense Variant	Q27E	MODERATE	-	No
382	TOCL_0007	chr22	57803320	57803320	G	T	SPM	MYO16	XM_038570035.1	Missense	Missense Variant	V1093L	MODERATE	-	No
383	TOCL_0013	chr22	57877544	57877544	C	T	SPM	MYO16	XM_038570035.1	Missense	Missense Variant	P1619L	MODERATE	-	No
384	TOCL_0008	chr9	40142623	40142623	T	A	SPM	MYO1D	XM_038548141.1	Missense	Missense Variant	F25Y	MODERATE	-	No
385	TOCL_0008	chr2	74880377	74880377	G	A	SPM	MYOM3	XM_038531603.1	Missense	Missense Variant	A63T	MODERATE	-	No
386	TOCL_0040	chr24	48485195	48485195	G	T	SPM	MYT1	XM_038572959.1	Missense	Missense Variant	E1045D	MODERATE	-	No
387	TOCL_0031	chr15	21015480	21015480	G	T	SPM	NAV3	XM_038558518.1	Nonsense	Stop Gained	E57*	HIGH	-	No
388	TOCL_0007	chr37	11848346	11848346	C	A	SPM	NBEAL1	XM_038585398.1	Missense	Missense Variant	S1488Y	MODERATE	-	No
389	TOCL_0012	chr5	1097438	1097438	T	C	SPM	NCAPD3	XM_038535599.1	Missense	Missense Variant	L1086P	MODERATE	-	No
390	TOCL_0013	chrX	38158202	38158202	G	A	SPM	NDP	XM_038586497.1	Missense	Missense Variant	R90C	MODERATE	-	No
391	TOCL_0008	chr25	32664917	32664917	C	G	SPM	NEFM	XM_038573782.1	Missense	Missense Variant	G571A	MODERATE	-	No
392	TOCL_0039	chr25	32668600	32668600	A	C	SPM	NEFM	XM_038573782.1	Translation Start Site	Start Lost	M1R	HIGH	-	No
393	TOCL_0012	chr20	37461118	37461118	T	C	SPM	NEK4	XM_038566187.1	Missense	Missense Variant	F178L	MODERATE	-	No
394	TOCL_0013	chr30	37032472	37032472	A	G	SPM	NEO1	XM_038580915.1	Missense	Missense Variant	S964G	MODERATE	-	No
395	TOCL_0013	chr14	44010062	44010062	G	T	SPM	NEUROD6	XM_038556393.1	Missense	Missense Variant	L189M	MODERATE	-	No
396	TOCL_0013	chr11	34857428	34857428	C	A	SPM	NFIB	XM_038552406.1	Missense	Missense Variant	G98V	MODERATE	FUS	No
397	TOCL_0004	chr3	32178978	32178978	G	A	SPM	NIPA1	XM_038532564.1	Missense	Missense Variant	S254F	MODERATE	-	No
398	TOCL_0005	chr4	72509155	72509155	T	C	SPM	NIPBL	XM_038535300.1	Missense	Missense Variant	I2219V	MODERATE	-	No
399	TOCL_0014	chr20	37680656	37680657	-	CTG	INS	NISCH	XM_038566236.1	In-Frame Insertion	Inframe Insertion	E1396AE	MODERATE	-	No
400	TOCL_0012	chr1	103379095	103379095	C	A	SPM	NLRP2	XM_038527764.1	Splice Site	Splice Donor Variant		HIGH	-	No
401	TOCL_0005	chr8	344510	344510	G	T	SPM	NLRP3	XM_038544093.1	Nonsense	Stop Gained	E563*	HIGH	-	No
402	TOCL_0005	chr8	344638	344638	G	T	SPM	NLRP3	XM_038544093.1	Missense	Missense Variant	W605C	MODERATE	-	No
403	TOCL_0004	chr26	14172796	14172796	C	T	SPM	NOS1	NM_001195145.1	Missense	Missense Variant	G419D	MODERATE	-	No
404	TOCL_0004	chr16	15786346	15786346	T	A	SPM	NOS3	NM_001003158.2	Missense	Missense Variant	S394T	MODERATE	-	No
405	TOCL_0008	chr17	57459429	57459429	C	T	SPM	NOTCH2	XM_038561934.1	Missense	Missense Variant	E1713K	MODERATE	ONC + TSG	Yes
406	TOCL_0008	chr9	48599507	48599507	G	C	SPM	NPDC1	XM_038548689.1	Missense	Missense Variant	C42S	MODERATE	-	No
407	TOCL_0012	chr9	23901752	23901752	G	A	SPM	NPEPPS	XM_038547512.1	Missense	Missense Variant	E516K	MODERATE	-	No
408	TOCL_0008	chr31	12290208	12290208	G	A	SPM	NRIP1	XM_038581240.1	Missense	Missense Variant	S434F	MODERATE	-	No
409	TOCL_0007	chr35	23640944	23640944	G	A	SPM	NRSN1	XM_038584269.1	Missense	Missense Variant	D100N	MODERATE	-	No
410	TOCL_0008	chr8	51920637	51920637	C	G	SPM	NRXN3	XM_038545435.1	Missense	Missense Variant	F1083L	MODERATE	-	No
411	TOCL_0007	chr15	14157713	14157713	G	A	SPM	NSUN4	XM_038558172.1	Missense	Missense Variant	L129F	MODERATE	-	No
412	TOCL_0013	chr2	17475667	17475667	C	T	SPM	NSUN6	XM_038529977.1	Nonsense	Stop Gained	Q348*	HIGH	-	No
413	TOCL_0031	chr12	45728140	45728140	C	T	SPM	NT5E	XM_038554649.1	Missense	Missense Variant	L315F	MODERATE	-	No
414	TOCL_0004	chr18	54408185	54408185	C	T	SPM	NXF1	XM_038564234.1	Missense	Missense Variant	S198F	MODERATE	-	No
415	TOCL_0031	chr14	378133	378133	C	T	SPM	OBSCN	XM_038556418.1	Missense	Missense Variant	D4703N	MODERATE	-	No
416	TOCL_0039	chr14	375655	375655	T	C	SPM	OBSCN	XM_038556418.1	Missense	Missense Variant	S4980G	MODERATE	-	No
417	TOCL_0013	chr2	71085990	71085990	A	T	SPM	OPRD1	XM_038529640.1	Missense	Missense Variant	I127N	MODERATE	-	No
418	TOCL_0007	chr5	10481882	10481882	C	T	SPM	OR10G9	NM_001388796.1	Missense	Missense Variant	C222Y	MODERATE	-	No
419	TOCL_0008	chr18	38586359	38586359	G	A	SPM	OR10Q1	XM_038564472.1	Missense	Missense Variant	V263I	MODERATE	-	No
420	TOCL_0039	chr18	41173706	41173706	G	A	SPM	OR4C139	NM_001389053.1	Nonsense	Stop Gained	R129*	HIGH	-	No
421	TOCL_0012	chr10	16715107	16715107	C	T	SPM	OR4K14	NM_001388523.1	Translation Start Site	Start Lost	M1I	HIGH	-	No
422	TOCL_0005	chr18	40680436	40680436	C	A	SPM	OR4P4	XM_038562469.1	Missense	Missense Variant	V268L	MODERATE	-	No
423	TOCL_0007	chr21	27743329	27743329	T	C	SPM	OR51A4	NM_001388845.1	Missense	Missense Variant	Q235R	MODERATE	-	No
424	TOCL_0005	chr21	27721607	27721607	C	T	SPM	OR51G2	NM_001388847.1	Missense	Missense Variant	V295I	MODERATE	-	No
425	TOCL_0031	chr21	28334035	28334035	A	C	SPM	OR52A5	NM_001388830.1	Missense	Missense Variant	I209L	MODERATE	-	No
426	TOCL_0031	chr21	29288388	29288388	T	C	SPM	OR52AC1	NM_001388712.1	Missense	Missense Variant	E297G	MODERATE	-	No
427	TOCL_0031	chr21	29552815	29552815	G	A	SPM	OR52E8	NM_001388717.1	Missense	Missense Variant	A111V	MODERATE	-	No
428	TOCL_0008	chr21	29187495	29187495	A	C	SPM	OR52H9	XM_038568856.1	Missense	Missense Variant	T295P	MODERATE	-	No
429	TOCL_0039	chr21	26993253	26993253	C	A	SPM	OR52K1	NM_001388689.1	Missense	Missense Variant	A85D	MODERATE	-	No
430	TOCL_0005	chr21	29482102	29482102	G	T	SPM	OR52N2	NM_001388716.1	Missense	Missense Variant	L284F	MODERATE	-	No
431	TOCL_0015	chr21	29337432	29337432	C	T	SPM	OR56B1	NM_001388989.1	Nonsense	Stop Gained	Q171*	HIGH	-	No
432	TOCL_0008	chr18	40247428	40247428	C	T	SPM	OR5J1	NM_001389007.1	Missense	Missense Variant	D121N	MODERATE	-	No
433	TOCL_0004	chr33	5658360	5658360	T	A	SPM	OR5K5	NM_001388771.1	Missense	Missense Variant	V265D	MODERATE	-	No
434	TOCL_0014	chr18	39869588	39869588	C	G	SPM	OR5M5	NM_001388607.1	Missense	Missense Variant	A243G	MODERATE	-	No
435	TOCL_0014	chr21	31954540	31954540	C	T	SPM	OR5P5	NM_001388935.1	Missense	Missense Variant	R229C	MODERATE	-	No
436	TOCL_0006	chr18	40463640	40463640	C	A	SPM	OR5W7	NM_001389208.1	Missense	Missense Variant	L255M	MODERATE	-	No
437	TOCL_0039	chr5	10111483	10111483	A	G	SPM	OR8B1M	NM_001389079.1	Missense	Missense Variant	I13V	MODERATE	-	No
438	TOCL_0026	chr5	9995502	9995502	T	C	SPM	OR8C7	XM_038535820.1	Missense	Missense Variant	I59M	MODERATE	-	No
439	TOCL_0008	chr7	64265276	64265276	G	C	SPM	OSBPL1A	XM_038543635.1	Missense	Missense Variant	D871H	MODERATE	-	No
440	TOCL_0040	chr15	41956751	41956751	T	-	DEL	PAH	XM_038558862.1	Frameshift Deletion	Frameshift Variant	T21X	HIGH	-	No
441	TOCL_0008	chr1	114799983	114799983	G	A	SPM	PAK4	XM_038528936.1	Missense	Missense Variant	P287L	MODERATE	-	No
442	TOCL_0014	chr24	37744247	37744248	-	TA	INS	PARD6B	XM_038572595.1	Frameshift Insertion	Frameshift Variant	-275-276X	HIGH	-	No
443	TOCL_0004	chr5	48506438	48506438	G	T	SPM	PATJ	XM_038537339.1	Nonsense	Stop Gained	S893*	HIGH	-	No
444	TOCL_0007	chr18	37559267	37559267	G	A	SPM	PATL1	XM_038563165.1	Missense	Missense Variant	S379N	MODERATE	-	No
445	TOCL_0008	chr9	57286400	57286400	C	T	SPM	PBX3	XM_038549344.1	Missense	Missense Variant	E423K	MODERATE	-	No
446	TOCL_0008	chr17	22938257	22938257	C	G	SPM	PCARE	NM_001284459.1	Missense	Missense Variant	D951H	MODERATE	-	No
447	TOCL_0039	chr22	13839832	13839832	C	A	SPM	PCDH17	XM_038569681.1	Missense	Missense Variant	S624R	MODERATE	-	No
448	TOCL_0005	chr18	22791295	22791295	C	T	SPM	PCLO	XM_038562845.1	Missense	Missense Variant	A3544T	MODERATE	IMPLICATED	No
449	TOCL_0012	chr18	22748222	22748222	T	C	SPM	PCLO	XM_038562845.1	Missense	Missense Variant	R3887G	MODERATE	IMPLICATED	No
450	TOCL_0008	chr4	60019074	60019074	G	C	SPM	PDE6A	NM_001003073.1	Missense	Missense Variant	E7Q	MODERATE	-	No
451	TOCL_0006	chr3	92360123	92360123	A	C	SPM	PDE6B	NM_001002934.2	Missense	Missense Variant	C596G	MODERATE	-	No
452	TOCL_0039	chr7	41101642	41101642	G	A	SPM	PEAR1	XM_038542972.1	Nonsense	Stop Gained	Q88*	HIGH	-	No
453	TOCL_0008	chr4	63367112	63367112	G	A	SPM	PELO	XM_038535132.1	Missense	Missense Variant	S261F	MODERATE	-	No
454	TOCL_0007	chr5	33168158	33168158	C	T	SPM	PER1	XM_038536801.1	Missense	Missense Variant	E688K	MODERATE	FUS + TSG	No
455	TOCL_0008	chr34	13371579	13371579	C	A	SPM	PEX5L	XM_038583437.1	Missense	Missense Variant	D425Y	MODERATE	-	No
456	TOCL_0008	chr34	13464731	13464731	C	A	SPM	PEX5L	XM_038583437.1	Nonsense	Stop Gained	E126*	HIGH	-	No
457	TOCL_0008	chr16	13509242	13509242	C	T	SPM	PGBD2	XM_038559503.1	Missense	Missense Variant	S286F	MODERATE	-	No
458	TOCL_0008	chr2	84945753	84945753	C	G	SPM	PGD	XM_038532044.1	Missense	Missense Variant	Q260H	MODERATE	-	No
459	TOCL_0031	chrX	56857430	56857430	C	T	SPM	PHKA1	XM_038587720.1	Missense	Missense Variant	G503E	MODERATE	-	No
460	TOCL_0004	chr5	15127133	15127133	G	A	SPM	PHLDB1	XM_038535981.1	Missense	Missense Variant	R1075W	MODERATE	-	No
461	TOCL_0031	chr33	17198513	17198513	C	T	SPM	PHLDB2	XM_038582782.1	Missense	Missense Variant	R630W	MODERATE	-	No
462	TOCL_0008	chr1	14309023	14309023	G	T	SPM	PHLPP1	XM_038525861.1	Nonsense	Stop Gained	S132*	HIGH	TSG	No
463	TOCL_0004	chr34	12834062	12834062	G	A	SPM	PIK3CA	XM_038583405.1	Missense	Missense Variant	E542K	MODERATE	ONC	Yes
464	TOCL_0012	chr34	12846772	12846772	A	T	SPM	PIK3CA	XM_038583405.1	Missense	Missense Variant	H1047L	MODERATE	ONC	Yes
465	TOCL_0007	chr13	10228655	10228655	G	A	SPM	PKHD1L1	XM_038555350.1	Missense	Missense Variant	A2162T	MODERATE	-	No
466	TOCL_0040	chr23	26395578	26395578	C	T	SPM	PLCL2	XM_038570754.1	Missense	Missense Variant	R832H	MODERATE	-	No
467	TOCL_0026	chr9	18046921	18046921	G	C	SPM	PLEKHM1	XM_038547030.1	Missense	Missense Variant	A975P	MODERATE	-	No
468	TOCL_0008	chr20	57807071	57807071	G	C	SPM	PLK5	XM_038567971.1	Missense	Missense Variant	F485L	MODERATE	-	No
469	TOCL_0039	chr7	6666699	6666699	C	T	SPM	PLXNA2	XM_038542031.1	Missense	Missense Variant	E886K	MODERATE	-	No
470	TOCL_0008	chr20	5661601	5661601	G	A	SPM	PLXND1	XM_038565591.1	Missense	Missense Variant	D876N	MODERATE	-	No
471	TOCL_0008	chr28	27468882	27468882	G	C	SPM	PNLIPRP1	NM_001003319.2	Missense	Missense Variant	E102D	MODERATE	-	No
472	TOCL_0008	chr8	47278151	47278151	G	A	SPM	PNMA1	XM_038545228.1	Missense	Missense Variant	T219M	MODERATE	-	No
473	TOCL_0007	chr12	5599033	5599033	C	T	SPM	PNPLA1	NM_001290109.1	Missense	Missense Variant	P483L	MODERATE	-	No
474	TOCL_0008	chr7	31465997	31465997	C	T	SPM	POGK	XM_038542659.1	Missense	Missense Variant	R474H	MODERATE	-	No
475	TOCL_0006	chr3	31019568	31019568	C	A	SPM	POLK	XM_038532528.1	Splice Site	NA	mRNA	0.008048	-	No
476	TOCL_0008	chr3	31006878	31006878	G	C	SPM	POLK	XM_038532528.1	Missense	Missense Variant	F487L	MODERATE	-	No
477	TOCL_0007	chr12	62924024	62924024	G	T	SPM	POPDC3	XM_038554831.1	Missense	Missense Variant	S228Y	MODERATE	-	No
478	TOCL_0031	chr5	13732842	13732842	A	G	SPM	POU2F3	XM_038535896.1	Missense	Missense Variant	L54P	MODERATE	-	No
479	TOCL_0008	chr4	60099221	60099221	C	G	SPM	PPARGC1B	XM_038535053.1	Missense	Missense Variant	G701A	MODERATE	-	No
480	TOCL_0008	chr3	8090138	8090138	C	G	SPM	PPIP5K2	XM_038532193.1	Missense	Missense Variant	R6T	MODERATE	-	No
481	TOCL_0004	chr26	36031021	36031021	C	T	SPM	PRKG1	XM_038576026.1	Missense	Missense Variant, Splice Region Variant	R468Q	MODERATE	-	No
482	TOCL_0008	chr7	11906291	11906291	G	C	SPM	PROX1	XM_038542125.1	Nonstop	Stop Lost	*739Y	HIGH	-	No
483	TOCL_0015	chr30	21256349	21256349	G	A	SPM	PRTG	XM_038581108.1	Missense	Missense Variant	P1311S	MODERATE	-	No
484	TOCL_0005	chr2	71649304	71649304	G	A	SPM	PTAFR	NM_001287047.1	Missense	Missense Variant	A225T	MODERATE	-	No
485	TOCL_0007	chr18	17947156	17947156	T	-	DEL	PTPN12	XM_038562809.1	Frameshift Deletion	Frameshift Variant	D245X	HIGH	-	No
486	TOCL_0008	chr32	29733138	29733138	C	G	SPM	PTPN13	XM_038582194.1	Missense	Missense Variant	G793R	MODERATE	TSG	No
487	TOCL_0008	chr28	37228424	37228424	G	A	SPM	PTPRE	XM_038579111.1	Missense	Missense Variant	E201K	MODERATE	-	No
488	TOCL_0008	chr9	5274400	5274400	A	G	SPM	QRICH2	XM_038546519.1	Missense	Missense Variant	D1225G	MODERATE	-	No
489	TOCL_0015	chr12	64320567	64320567	G	T	SPM	QRSL1	XM_038554845.1	Splice Site	Splice Acceptor Variant		HIGH	-	No
490	TOCL_0006	chr3	67146629	67146629	C	G	SPM	RAB28	XM_038533374.1	Missense	Missense Variant	S2W	MODERATE	-	No
491	TOCL_0040	chr5	63658120	63658120	T	C	SPM	RBP7	XM_038537940.1	Missense	Missense Variant	S62P	MODERATE	-	No
492	TOCL_0031	chr2	80364447	80364447	C	T	SPM	RCC2	XM_038531829.1	Missense	Missense Variant	S277F	MODERATE	-	No
493	TOCL_0026	chr3	61466427	61466427	G	C	SPM	RGS12	XM_038533167.1	Missense	Missense Variant	S763C	MODERATE	-	No
494	TOCL_0031	chr35	24252466	24252466	C	G	SPM	RIPOR2	XM_038584292.1	Missense	Missense Variant	W799C	MODERATE	-	No
495	TOCL_0013	chr26	16796120	16796121	-	GAGTAT	INS	RNF10	XM_038575305.1	In-Frame Insertion	Inframe Insertion	-421-422EY	MODERATE	-	No
496	TOCL_0008	chr30	24344597	24344598	AC	-	DEL	RNF111	XM_038580555.1	Frameshift Deletion	Frameshift Variant	D944X	HIGH	-	No
497	TOCL_0014	chr2	49454357	49454357	G	T	SPM	RNF180	XM_038530706.1	Missense	Missense Variant	Q303H	MODERATE	-	No
498	TOCL_0031	chr13	2280061	2280061	C	T	SPM	RNF19A	XM_038555198.1	Missense	Missense Variant	E100K	MODERATE	-	No
499	TOCL_0026	chr9	48436545	48436545	C	T	SPM	RNF208	XM_038548676.1	Missense	Missense Variant	R160W	MODERATE	-	No
500	TOCL_0031	chr31	8992174	8992174	G	A	SPM	ROBO1	XM_038581193.1	Missense	Missense Variant	R1433Q	MODERATE	TSG	No
501	TOCL_0040	chr1	95992622	95992622	G	A	SPM	ROR2	XM_038527295.1	Missense	Missense Variant	R733Q	MODERATE	-	No
502	TOCL_0031	chr15	18474615	18474615	C	G	SPM	RPGRIP1	NM_001313773.1	Missense	Missense Variant	I351M	MODERATE	-	No
503	TOCL_0026	chr1	108367177	108367177	C	T	SPM	RPL18	NM_001251958.1	Missense	Missense Variant	A127V	MODERATE	-	No
504	TOCL_0004	chr20	38189020	38189020	G	A	SPM	RRP9	XM_038566289.1	Missense	Missense Variant	G305R	MODERATE	-	No
505	TOCL_0039	chrX	84298377	84298377	G	T	SPM	RTL9	XM_038586583.1	Nonsense	Stop Gained	G1020*	HIGH	-	No
506	TOCL_0012	chr34	19860118	19860118	G	A	SPM	RTP1	XM_038583267.1	Missense	Missense Variant	R169H	MODERATE	-	No
507	TOCL_0031	chr1	115364023	115364023	C	T	SPM	RYR1	XM_038528976.1	Missense	Missense Variant	G2264S	MODERATE	-	No
508	TOCL_0026	chr4	2778009	2778009	C	G	SPM	RYR2	XM_038533814.1	Missense	Missense Variant	E4435Q	MODERATE	-	No
509	TOCL_0008	chr30	1545761	1545761	G	C	SPM	RYR3	XM_038579910.1	Missense	Missense Variant	S2885R	MODERATE	-	No
510	TOCL_0007	chr15	18685698	18685698	C	T	SPM	SALL2	XM_038558479.1	Missense	Missense Variant	A627T	MODERATE	-	No
511	TOCL_0031	chr31	11997475	11997475	G	A	SPM	SAMSN1	XM_038581230.1	Missense	Missense Variant	S149F	MODERATE	-	No
512	TOCL_0005	chr18	51802205	51802205	G	A	SPM	SART1	XM_038563872.1	Missense	Missense Variant	R581W	MODERATE	-	No
513	TOCL_0026	chr20	58086887	58086887	G	A	SPM	SBNO2	XM_038568026.1	Missense	Missense Variant	A7T	MODERATE	-	No
514	TOCL_0026	chr8	10147658	10147658	G	T	SPM	SCFD1	XM_038544391.1	Missense	Missense Variant	A349S	MODERATE	-	No
515	TOCL_0031	chr15	2085305	2085305	C	G	SPM	SCMH1	XM_038557703.1	Missense	Missense Variant	S385C	MODERATE	-	No
516	TOCL_0008	chr9	15049075	15049075	C	G	SPM	SCN4A	XM_038546882.1	Missense	Missense Variant	L12V	MODERATE	-	No
517	TOCL_0031	chr36	11811372	11811372	C	A	SPM	SCN7A	XM_038584717.1	Missense	Missense Variant	S576I	MODERATE	-	No
518	TOCL_0004	chr18	23734364	23734364	C	T	SPM	SEMA3A	XM_038562849.1	Missense	Missense Variant	E479K	MODERATE	-	No
519	TOCL_0008	chr10	35352488	35352488	C	T	SPM	SEPTIN10	XM_038550825.1	Nonsense	Stop Gained	Q331*	HIGH	-	No
520	TOCL_0008	chr9	4409511	4409511	C	G	SPM	SEPTIN9	XM_038546489.1	Missense	Missense Variant	E393Q	MODERATE	IMPLICATED	No
521	TOCL_0008	chr1	48103292	48103292	C	A	SPM	SERAC1	XM_038526433.1	Nonsense	Stop Gained	E391*	HIGH	-	No
522	TOCL_0008	chr8	63660513	63660513	C	T	SPM	SERPINA6	XM_038545630.1	Missense	Missense Variant	D26N	MODERATE	-	No
523	TOCL_0031	chr1	13576996	13576996	G	T	SPM	SERPINB13	XM_038525850.1	Missense	Missense Variant	F12L	MODERATE	-	No
524	TOCL_0008	chr26	24912029	24912029	G	A	SPM	SFI1	XM_038575699.1	Missense	Missense Variant	E1290K	MODERATE	-	No
525	TOCL_0007	chr16	38474456	38474456	A	G	SPM	SGCZ	XM_038559195.1	Missense	Missense Variant	Y30H	MODERATE	-	No
526	TOCL_0007	chr5	44197666	44197666	G	A	SPM	SGIP1	XM_038537197.1	Missense	Missense Variant	R16W	MODERATE	-	No
527	TOCL_0008	chr29	16813804	16813804	G	C	SPM	SGK3	NM_001190428.1	Missense	Missense Variant	K23N	MODERATE	-	No
528	TOCL_0005	chr20	58482091	58482091	G	A	SPM	SHC2	XM_038568072.1	Missense	Missense Variant	D124N	MODERATE	-	No
529	TOCL_0031	chr8	35850049	35850049	A	G	SPM	SIX6	XM_038544871.1	Missense	Missense Variant	T80A	MODERATE	-	No
530	TOCL_0039	chr9	24410644	24410644	C	G	SPM	SKAP1	XM_038547555.1	Missense	Missense Variant	E180Q	MODERATE	-	No
531	TOCL_0006	chr30	32379172	32379172	C	G	SPM	SKOR1	XM_038579884.1	Missense	Missense Variant	S950C	MODERATE	-	No
532	TOCL_0008	chr10	3849942	3849942	G	C	SPM	SLC16A7	XM_038549844.1	Missense	Missense Variant	K226N	MODERATE	-	No
533	TOCL_0014	chr20	47555875	47555875	G	T	SPM	SLC1A6	XM_038567027.1	Missense	Missense Variant	A516S	MODERATE	-	No
534	TOCL_0012	chr11	39575859	39575859	C	T	SPM	SLC24A2	XM_038552504.1	Missense	Missense Variant	V300I	MODERATE	-	No
535	TOCL_0040	chr10	2053078	2053078	A	G	SPM	SLC26A10	XM_038549802.1	Missense	Missense Variant	E313G	MODERATE	-	No
536	TOCL_0004	chr9	45713425	45713425	C	A	SPM	SLC43A2	XM_038548468.1	Nonsense	Stop Gained	E68*	HIGH	-	No
537	TOCL_0008	chr13	36360157	36360157	G	A	SPM	SLC45A4	XM_038555634.1	Nonsense	Stop Gained	Q21*	HIGH	-	No
538	TOCL_0026	chr13	36400778	36400778	C	T	SPM	SLC45A4	XM_038555641.1	Nonsense	Stop Gained	W11*	HIGH	-	No
539	TOCL_0012	chr2	34704506	34704506	C	T	SPM	SLC4A9	XM_038530325.1	Nonsense	Stop Gained	Q64*	HIGH	-	No
540	TOCL_0007	chr16	41742735	41742735	C	T	SPM	SLC7A2	XM_038560263.1	Missense	Missense Variant	A7V	MODERATE	-	No
541	TOCL_0006	chr26	11009232	11009232	C	G	SPM	SLC8B1	XM_038575172.1	Missense	Missense Variant	A190P	MODERATE	-	No
542	TOCL_0005	chrX	115664577	115664577	T	C	SPM	SLITRK2	XM_038588471.1	Missense	Missense Variant	V254A	MODERATE	-	No
543	TOCL_0008	chr9	46350654	46350654	G	C	SPM	SMG6	XM_038548499.1	Missense	Missense Variant	L129V	MODERATE	-	No
544	TOCL_0008	chr11	52635937	52635937	C	T	SPM	SPAG8	XM_038552789.1	Missense	Missense Variant	E231K	MODERATE	-	No
545	TOCL_0008	chr9	26423624	26423624	G	C	SPM	SPATA20	XM_038547655.1	Missense	Missense Variant	W609C	MODERATE	-	No
546	TOCL_0040	chr24	33355773	33355773	G	C	SPM	SPINT3	XM_038572450.1	Missense	Missense Variant	S20R	MODERATE	-	No
547	TOCL_0008	chr6	17936323	17936323	C	T	SPM	SPN	XM_038539831.1	Missense	Missense Variant	A49V	MODERATE	-	No
548	TOCL_0008	chr8	39462186	39462186	G	A	SPM	SPTB	NM_001220481.1	Missense	Missense Variant	S1230F	MODERATE	-	No
549	TOCL_0008	chr10	56828626	56828626	C	T	SPM	SPTBN1	XM_038551274.1	Missense	Missense Variant	P2101S	MODERATE	-	No
550	TOCL_0040	chr21	26678432	26678432	G	T	SPM	STIM1	XM_038568828.1	Missense	Missense Variant	Q188H	MODERATE	-	No
551	TOCL_0031	chr37	25986695	25986695	C	G	SPM	STK11IP	XM_038585863.1	Missense	Missense Variant	I129M	MODERATE	-	No
552	TOCL_0012	chr21	32497446	32497446	G	A	SPM	STK33	XM_038568974.1	Nonsense	Stop Gained	Q384*	HIGH	-	No
553	TOCL_0039	chr4	20778773	20778773	A	G	SPM	STOX1	XM_038534147.1	Missense	Missense Variant	K429R	MODERATE	-	No
554	TOCL_0005	chr30	10732119	10732119	C	T	SPM	STRC	XM_038581103.1	Missense	Missense Variant	A1495T	MODERATE	-	No
555	TOCL_0039	chr14	7180266	7180266	G	C	SPM	STRIP2	XM_038556544.1	Missense	Missense Variant	P422A	MODERATE	-	No
556	TOCL_0006	chr1	108379138	108379138	G	T	SPM	SULT2B1	XM_038528363.1	Missense	Missense Variant	H333Q	MODERATE	-	No
557	TOCL_0007	chr38	24541568	24541568	G	A	SPM	SUSD4	XM_038586417.1	Missense	Missense Variant	R47H	MODERATE	-	No
558	TOCL_0004	chrX	41397611	41397611	A	T	SPM	SYN1	XM_038587312.1	Missense	Missense Variant	L409H	MODERATE	-	No
559	TOCL_0004	chr12	45857968	45857968	C	G	SPM	SYNCRIP	XM_038554657.1	Missense	Missense Variant, Splice Region Variant	E163D	MODERATE	-	No
560	TOCL_0004	chr1	42952791	42952791	G	A	SPM	SYNE1	XM_038526338.1	Missense	Missense Variant	T5825M	MODERATE	-	No
561	TOCL_0005	chr1	42848896	42848896	C	G	SPM	SYNE1	XM_038526338.1	Missense	Missense Variant	L7809F	MODERATE	-	No
562	TOCL_0008	chr4	59418412	59418412	G	T	SPM	SYNPO	XM_038535029.1	Missense	Missense Variant	L433M	MODERATE	-	No
563	TOCL_0008	chrX	55926780	55926780	G	C	SPM	TAF1	XM_038587686.1	Splice Site	Splice Donor Variant		HIGH	ONC	No
564	TOCL_0008	chr10	13753292	13753292	C	G	SPM	TBC1D15	XM_038550022.1	Missense	Missense Variant	S61C	MODERATE	-	No
565	TOCL_0006	chr1	54741036	54741036	C	T	SPM	TBXT	NM_001003092.1	Missense	Missense Variant	R180H	MODERATE	-	No
566	TOCL_0013	chr16	5815391	5815391	C	G	SPM	TCAF1	XM_038559282.1	Missense	Missense Variant	L376V	MODERATE	-	No
567	TOCL_0039	chr17	61763249	61763249	A	T	SPM	TCHH	XM_038562283.1	Missense	Missense Variant	L109I	MODERATE	-	No
568	TOCL_0026	chr8	72093353	72093353	C	T	SPM	TDRD9	XM_038545874.1	Missense	Missense Variant	S864L	MODERATE	-	No
569	TOCL_0031	chr8	70790528	70790528	C	A	SPM	TECPR2	XM_038545785.1	Missense	Missense Variant	S730Y	MODERATE	-	No
570	TOCL_0008	chr11	15807738	15807738	G	C	SPM	TEX43	XM_038551609.1	Missense	Missense Variant	L100F	MODERATE	-	No
571	TOCL_0005	chr6	9017312	9017312	G	A	SPM	TFR2	XM_038539248.1	Missense	Missense Variant	R541H	MODERATE	-	No
572	TOCL_0026	chr22	45521656	45521656	C	G	SPM	TGDS	XM_038569873.1	Missense	Missense Variant	D290H	MODERATE	-	No
573	TOCL_0008	chr8	4364405	4364405	G	C	SPM	TGM1	NM_001003079.1	Missense	Missense Variant	L303V	MODERATE	-	No
574	TOCL_0008	chr8	4365159	4365159	C	T	SPM	TGM1	NM_001003079.1	Missense	Missense Variant	R223H	MODERATE	-	No
575	TOCL_0040	chr24	19164991	19164991	A	T	SPM	TGM6	XM_038572984.1	Missense	Missense Variant	Y137N	MODERATE	-	No
576	TOCL_0040	chr24	19165893	19165893	C	A	SPM	TGM6	XM_038572984.1	Missense	Missense Variant	V83L	MODERATE	-	No
577	TOCL_0004	chr3	27062958	27062958	C	T	SPM	THBS4	XM_038532462.1	Missense	Missense Variant	R853H	MODERATE	-	No
578	TOCL_0039	chr36	15838801	15838801	C	T	SPM	TLK1	XM_038584808.1	Missense	Missense Variant	R752K	MODERATE	-	No
579	TOCL_0007	chr15	62369385	62369385	G	T	SPM	TLL1	XM_038559153.1	Missense	Missense Variant	W489L	MODERATE	-	No
580	TOCL_0004	chr10	45882459	45882459	G	A	SPM	TMEM131	XM_038551086.1	Missense	Missense Variant	S1827N	MODERATE	-	No
581	TOCL_0013	chr18	54418443	54418443	A	G	SPM	TMEM179B	XM_038564235.1	Missense	Missense Variant	F9L	MODERATE	-	No
582	TOCL_0031	chr30	10338426	10338426	C	T	SPM	TMEM62	XM_038580200.1	Nonsense	Stop Gained	R475*	HIGH	-	No
583	TOCL_0039	chr31	15058858	15058858	C	G	SPM	TMPRSS15	XM_038581118.1	Missense	Missense Variant	G842R	MODERATE	-	No
584	TOCL_0004	chrX	74877463	74877463	T	C	SPM	TNMD	XM_038586558.1	Missense	Missense Variant	F208L	MODERATE	-	No
585	TOCL_0026	chr27	44547943	44547943	C	A	SPM	TNS2	XM_038577745.1	Missense	Missense Variant	P953T	MODERATE	-	No
586	TOCL_0008	chr5	32772443	32772443	C	T	SPM	TP53	NM_001389218.1	Nonsense	Stop Gained	W111*	HIGH	FUS + ONC + TSG	Yes
587	TOCL_0015	chr5	32772501	32772501	C	T	SPM	TP53	NM_001389218.1	Missense	Missense Variant	G92S	MODERATE	FUS + ONC + TSG	Yes
588	TOCL_0026	chr5	32771843	32771843	C	A	SPM	TP53	NM_001389218.1	Missense	Missense Variant	V144F	MODERATE	FUS + ONC + TSG	Yes
589	TOCL_0031	chr30	10620047	10620047	C	T	SPM	TP53BP1	XM_038580212.1	Missense	Missense Variant	G156R	MODERATE	TSG	Yes
590	TOCL_0026	chr5	58708482	58708482	C	T	SPM	TP73	XM_038537738.1	Missense	Missense Variant	R225W	MODERATE	-	No
591	TOCL_0008	chr21	29115214	29115214	G	C	SPM	TRIM34	NM_001205191.1	Missense	Missense Variant, Splice Region Variant	E141D	MODERATE	-	No
592	TOCL_0026	chr23	37245947	37245947	G	A	SPM	TRIM42	XM_038571051.1	Missense	Missense Variant	D279N	MODERATE	-	No
593	TOCL_0026	chr14	1272021	1272021	C	T	SPM	TRIM58	XM_038556454.1	Missense	Missense Variant	R215K	MODERATE	-	No
594	TOCL_0039	chr29	21459949	21459949	G	A	SPM	TRPA1	XM_038579246.1	Missense	Missense Variant	R368C	MODERATE	-	No
595	TOCL_0031	chr31	38101225	38101225	C	A	SPM	TRPM2	XM_038581622.1	Missense	Missense Variant	L36M	MODERATE	-	No
596	TOCL_0008	chr18	46940363	46940363	C	A	SPM	TRPM5	XM_038563589.1	Missense	Missense Variant	R615S	MODERATE	-	No
597	TOCL_0026	chr1	84088735	84088735	G	A	SPM	TRPM6	XM_038527064.1	Nonsense	Stop Gained	W1644*	HIGH	-	No
598	TOCL_0008	chr1	103780325	103780325	C	A	SPM	TSEN34	XM_038527849.1	Missense	Missense Variant	K286N	MODERATE	-	No
599	TOCL_0031	chr9	32923773	32923773	C	T	SPM	TSPOAP1	XM_038547875.1	Missense	Missense Variant	R1786Q	MODERATE	-	No
600	TOCL_0013	chr12	72382353	72382353	C	T	SPM	TSPYL4	XM_038555061.1	Missense	Missense Variant	E149K	MODERATE	-	No
601	TOCL_0008	chr5	54842562	54842562	C	G	SPM	TTC22	XM_038537435.1	Missense	Missense Variant	D408E	MODERATE	-	No
602	TOCL_0008	chr10	23341693	23341693	G	C	SPM	TTLL12	XM_038550294.1	Missense	Missense Variant	D527H	MODERATE	-	No
603	TOCL_0026	chr20	8485355	8485355	G	A	SPM	TTLL3	XM_038565710.1	Missense	Missense Variant	P782L	MODERATE	-	No
604	TOCL_0005	chr36	22520356	22520356	C	T	SPM	TTN	XM_038584970.1	Missense	Missense Variant	V25442M	MODERATE	-	No
605	TOCL_0026	chr36	22545967	22545967	C	T	SPM	TTN	XM_038584970.1	Missense	Missense Variant	E18783K	MODERATE	-	No
606	TOCL_0008	chr17	59434734	59434734	G	C	SPM	TXNIP	XM_038562060.1	Missense	Missense Variant	R271G	MODERATE	-	No
607	TOCL_0008	chr30	8877226	8877226	C	T	SPM	TYRO3	XM_038580126.1	Missense	Missense Variant	P31L	MODERATE	IMPLICATED	No
608	TOCL_0004	chr30	19851135	19851135	A	T	SPM	UNC13C	XM_038580464.1	Missense	Missense Variant	M203L	MODERATE	-	No
609	TOCL_0013	chr30	20307007	20307007	C	T	SPM	UNC13C	XM_038580464.1	Nonsense	Stop Gained	R1917*	HIGH	-	No
610	TOCL_0006	chr9	38158629	38158629	C	G	SPM	UNC45B	XM_038548099.1	Missense	Missense Variant	V885L	MODERATE	-	No
611	TOCL_0031	chr20	724252	724252	C	T	SPM	UROC1	XM_038565441.1	Missense	Missense Variant	G442S	MODERATE	-	No
612	TOCL_0008	chr38	12169880	12169880	C	T	SPM	USH2A	XM_038586435.1	Missense	Missense Variant	E1694K	MODERATE	-	No
613	TOCL_0031	chr20	40475192	40475192	G	A	SPM	USP19	XM_038566471.1	Missense	Missense Variant	E575K	MODERATE	-	No
614	TOCL_0015	chr31	13102482	13102482	G	A	SPM	USP25	XM_038581247.1	Splice Site	Splice Donor Variant		HIGH	-	No
615	TOCL_0008	chr30	28545999	28545999	G	A	SPM	USP3	XM_038580642.1	Splice Site	Splice Donor Variant		HIGH	-	No
616	TOCL_0008	chr6	22897107	22897107	C	A	SPM	USP31	XM_038540046.1	Missense	Missense Variant	S318Y	MODERATE	-	No
617	TOCL_0008	chr6	22907167	22907167	C	G	SPM	USP31	XM_038540046.1	Missense	Missense Variant	L466V	MODERATE	-	No
618	TOCL_0004	chr6	69679316	69679316	G	T	SPM	USP33	XM_038541626.1	Missense	Missense Variant	E470D	MODERATE	-	No
619	TOCL_0013	chr25	45194980	45194980	G	A	SPM	USP40	XM_038574233.1	Missense	Missense Variant	S440F	MODERATE	-	No
620	TOCL_0008	chr30	16657019	16657019	G	A	SPM	USP8	XM_038580402.1	Missense	Missense Variant	A93T	MODERATE	ONC	No
621	TOCL_0004	chr9	27050583	27050583	G	A	SPM	UTP18	XM_038547745.1	Missense	Missense Variant	V343M	MODERATE	-	No
622	TOCL_0008	chr1	82010133	82010133	G	A	SPM	VPS13A	XM_038527037.1	Missense	Missense Variant	S556L	MODERATE	-	No
623	TOCL_0031	chr1	106248495	106248495	C	T	SPM	VSIG10L	XM_038528011.1	Missense	Missense Variant	P35S	MODERATE	-	No
624	TOCL_0008	chr28	2060602	2060602	C	T	SPM	WASHC2C	XM_038578063.1	Missense	Missense Variant	S1028F	MODERATE	-	No
625	TOCL_0004	chr28	998967	998967	G	A	SPM	WDFY4	XM_038578025.1	Missense	Missense Variant	G2536D	MODERATE	-	No
626	TOCL_0026	chr6	40362063	40362063	G	T	SPM	WDR24	XM_038540895.1	Missense	Missense Variant	G818V	MODERATE	-	No
627	TOCL_0006	chr17	15070337	15070337	C	A	SPM	WDR35	XM_038560847.1	Missense	Missense Variant	K85N	MODERATE	-	No
628	TOCL_0008	chr21	33445899	33445899	C	T	SPM	WEE1	XM_038569020.1	Missense	Missense Variant	P80L	MODERATE	-	No
629	TOCL_0008	chrX	46321373	46321373	T	A	SPM	WNK3	XM_038587519.1	Splice Site	Splice Acceptor Variant		HIGH	-	No
630	TOCL_0031	chr23	9089377	9089377	G	A	SPM	XIRP1	XM_038570490.1	Missense	Missense Variant	R157C	MODERATE	-	No
631	TOCL_0031	chr36	12526709	12526709	G	C	SPM	XIRP2	XM_038584722.1	Missense	Missense Variant	E2662Q	MODERATE	-	No
632	TOCL_0006	chr34	16863202	16863202	G	-	DEL	YEATS2	XM_038583513.1	Frameshift Deletion	Frameshift Variant	A195X	HIGH	-	No
633	TOCL_0008	chr8	39225199	39225199	G	T	SPM	ZBTB1	NM_001123330.1	Missense	Missense Variant	R50I	MODERATE	-	No
634	TOCL_0008	chr22	5161719	5161719	G	T	SPM	ZC3H13	XM_038569552.1	Missense	Missense Variant	R722S	MODERATE	-	No
635	TOCL_0013	chr1	109601524	109601524	G	A	SPM	ZC3H4	XM_038528468.1	Missense	Missense Variant	D1291N	MODERATE	-	No
636	TOCL_0008	chr16	41408115	41408115	G	C	SPM	ZDHHC2	XM_038560248.1	Missense	Missense Variant	L150F	MODERATE	-	No
637	TOCL_0012	chr19	48079054	48079054	C	T	SPM	ZEB2	XM_038565130.1	Missense	Missense Variant	V761I	MODERATE	-	No
638	TOCL_0008	chr10	13570722	13570722	C	G	SPM	ZFC3H1	XM_038550017.1	Missense	Missense Variant	R354T	MODERATE	-	No
639	TOCL_0007	chr8	3877378	3877378	G	C	SPM	ZFHX2	XM_038544228.1	Missense	Missense Variant	P2283A	MODERATE	-	No
640	TOCL_0012	chr5	79037372	79037372	G	C	SPM	ZFHX3	XM_038538466.1	Missense	Missense Variant	A3281G	MODERATE	TSG	Yes
641	TOCL_0040	chr5	79043071	79043071	G	C	SPM	ZFHX3	XM_038538466.1	Missense	Missense Variant	P2721A	MODERATE	TSG	Yes
642	TOCL_0008	chr29	25389238	25389238	C	T	SPM	ZFHX4	XM_038579571.1	Missense	Missense Variant	P1579S	MODERATE	-	No
643	TOCL_0008	chr1	116884169	116884169	A	T	SPM	ZFP82	XM_038529161.1	Nonsense	Stop Gained	L117*	HIGH	-	No
644	TOCL_0014	chr1	106123129	106123130	-	A	INS	ZNF175	XM_038527930.1	Frameshift Insertion	Frameshift Variant	-352-353X	HIGH	-	No
645	TOCL_0005	chr4	59177532	59177532	A	C	SPM	ZNF300	XM_038534995.1	Missense	Missense Variant	Y103S	MODERATE	-	No
646	TOCL_0005	chr30	29524581	29524581	G	A	SPM	ZNF609	XM_038580702.1	Missense	Missense Variant	A802T	MODERATE	-	No
647	TOCL_0008	chr17	61014859	61014859	G	C	SPM	ZNF687	XM_038562226.1	Missense	Missense Variant	E734Q	MODERATE	-	No
648	TOCL_0006	chr35	27016600	27016600	C	A	SPM	ZSCAN12	XM_038583983.1	Missense	Missense Variant	V877F	MODERATE	-	No
649	TOCL_0008	chr20	49031779	49031779	G	A	SPM	ZSWIM4	XM_038567080.1	Missense	Missense Variant	R498W	MODERATE	-	No
650	TOCL_0005	chr5	40086853	40086853	G	C	SPM	ZSWIM7	XM_038537020.1	Missense	Missense Variant	E20D	MODERATE	-	No
651	TOCL_0008	chr5	30409349	30409349	C	A	SPM	ZZEF1	XM_038536383.1	Nonsense	Stop Gained	E412*	HIGH	-	No

## Sheet:   Table S5
Table S5 – Differential Expression of NRG1-fusion vs NRG1-wt tumors
Index	Gene Name	Cancer Gene?	Log Fold-Change	Average Expression	p-value	Adjusted p-value
1	A4GALT	No	-1.6	2.8	0.00475	0.01531
2	AARS1	No	-1.1	6	0	6e-05
3	AATK	No	-2.2	1.8	0.01623	0.04044
4	ABCA13	No	-4.5	1.6	0.01942	0.04649
5	ABCA3	No	1.1	8.4	0.01427	0.03644
6	ABCA9	No	-2.3	2.5	0.00538	0.01694
7	ABCC4	No	1.2	6	0.0019	0.00748
8	ABCC8	No	2.2	2.3	0.00625	0.01907
9	ABI3BP	No	-1.5	4.4	0.02121	0.04988
10	ABLIM1	No	-1.7	5.3	0.00081	0.00391
11	ABLIM3	No	-1.4	6.3	0.00174	0.00702
12	ACCS	No	1.5	3.6	0	1e-05
13	ACKR3	Yes	-2.1	1.4	0.0062	0.01895
14	ACOXL	No	1.7	4.4	0.00673	0.02018
15	ACP5	No	-2	3.6	0.0012	0.00529
16	ACSM3	No	2.1	1.1	3e-05	0.00037
17	ACSS3	No	-1.2	4	0.01977	0.04718
18	ADAMTS1	No	-1.7	4.7	0.00192	0.00753
19	ADAMTS10	No	1.3	4	7e-05	0.00064
20	ADAMTS2	No	-1.9	4.5	0.0016	0.00656
21	ADAMTS3	No	-3.8	2.1	2e-05	0.00025
22	ADAMTS5	No	-3	3.2	7e-05	0.00064
23	ADAMTS9	No	-2	4.3	0.00052	0.00279
24	ADAMTSL3	No	2.3	3.3	0.00105	0.00476
25	ADGRG3	No	1.1	1.6	0.00183	0.00727
26	ADGRL4	No	-2	3.2	0.00074	0.00364
27	ADGRV1	No	-1.8	4.3	0.00695	0.02072
28	ADH4	No	-1	4.2	0.0195	0.04665
29	ADM	No	-3.9	3.6	0.00103	0.00467
30	ADORA2B	No	-3.8	2.7	0.00087	0.00412
31	ADRB1	No	1.5	1.8	0.00167	0.00679
32	AEBP1	No	-1.1	7.1	0.00902	0.02532
33	AFAP1	No	-1.6	5.1	5e-05	0.00046
34	AFAP1L1	No	1	4.4	0.01113	0.02995
35	AFAP1L2	No	-1.4	3.3	0.01434	0.03657
36	AGBL4	No	1.4	2.6	5e-05	0.00045
37	AGFG1	No	-1.1	5.2	0	3e-05
38	AHNAK2	No	-2.2	7.3	0	6e-05
39	AHR	No	-1.9	6.5	0	4e-05
40	AHRR	No	1.6	1.1	0.01701	0.04191
41	AIF1L	No	-2.3	1.7	0.00294	0.01047
42	AKAP12	No	-1.7	4.6	0.00607	0.01863
43	ALAD	No	1.1	3.9	0.00042	0.00234
44	ALDH1A1	No	-1.4	6.5	0.00436	0.0143
45	ALDH1A3	No	-3	4.7	0.00063	0.00323
46	ALDH1L1	No	1.7	5.4	0.00164	0.0067
47	ALDH1L2	Yes	-2.7	3.4	0.00015	0.00106
48	ALDH3B1	No	1.1	6.1	0.00043	0.00239
49	ALDOA	No	-1.2	9.1	4e-05	0.00042
50	ALDOC	No	-1.5	4	0.00086	0.00409
51	AMDHD1	No	1.1	4.9	0.00264	0.00964
52	AMT	No	1.5	3.3	2e-05	0.00028
53	ANGPTL2	No	-1.4	4.6	0.00982	0.02711
54	ANGPTL4	No	-1.8	2.1	0.00805	0.02314
55	ANK2	No	2.8	4.6	2e-05	0.00022
56	ANK3	No	1.1	7.5	0.00066	0.00332
57	ANKS1B	No	1.9	1.4	0	3e-05
58	ANO1	No	-2.5	4.6	0.00027	0.00168
59	ANO9	No	1.4	3.9	0.00011	0.00083
60	ANPEP	No	2.5	8.5	0.00087	0.00411
61	ANXA1	No	-1.1	8.5	1e-05	0.00016
62	ANXA5	No	-1.1	7.2	0.00011	0.00083
63	ANXA6	No	-1.3	6.1	0.0004	0.00228
64	ANXA8L1	No	-4.9	4.9	9e-05	0.00076
65	ANXA9	No	1.4	4.7	0.00019	0.00126
66	AOC2	No	1.3	1.2	1e-05	0.00012
67	AP1S2	No	-1.2	4.4	0.00037	0.00215
68	APBB1IP	No	-1.1	4.2	0.0013	0.00559
69	APBB2	No	1.3	6.6	0.0002	0.00133
70	APBB3	No	1.6	2.2	0	0
71	APCDD1	No	-1.7	2.3	0.00885	0.02493
72	APELA	No	2.4	1.1	0.00694	0.0207
73	ARHGAP22	No	1.2	2.5	1e-05	0.00019
74	ARHGAP33	No	1.1	1.9	1e-05	0.00013
75	ARHGAP44	No	1	5.3	0.00819	0.02347
76	ARHGDIB	No	-1	5.3	0.00214	0.00817
77	ARHGEF37	No	1.1	3.9	0.00396	0.01327
78	ARHGEF38	No	1.1	3.2	0.00276	0.00996
79	ARID5A	Yes	-1.2	4.3	1e-05	0.00015
80	ARMCX1	No	-1.4	1.6	0.00381	0.01289
81	ARNT2	No	1.5	5.2	1e-05	0.00011
82	ARNTL2	No	-2.5	2	0.00054	0.00286
83	ARRB1	No	1.1	6	0.00033	0.00196
84	ARSJ	No	1.4	3.6	2e-05	0.00026
85	ASB15	No	1.8	2	0	1e-05
86	ASPN	No	-2.7	2.1	0.01388	0.03566
87	ATAT1	No	1.4	3.7	0	2e-05
88	ATF3	No	-2	2.8	0.00153	0.00633
89	ATG16L2	No	1.1	3.9	1e-05	0.00016
90	ATOH8	No	1.7	5.4	0.00472	0.01522
91	ATP13A4	No	2.1	6.4	0.00498	0.0159
92	ATP13A5	No	3.2	2.6	0	5e-05
93	ATP2A3	No	1.1	6.6	0.01465	0.03723
94	ATP2C2	No	1.1	5.2	0.00243	0.00903
95	ATP6AP1L	No	1.5	1.7	1e-05	0.00013
96	ATP6V0A4	No	1.8	5	0.00102	0.00466
97	ATXN7L2	No	1.2	2.1	0	6e-05
98	B2M	Yes	-1	8.3	0.00975	0.02693
99	B3GNTL1	No	1.1	3.8	0	0
100	B4GALNT3	No	1.2	6.2	0.00752	0.02199
101	BASP1	No	-1.7	4.6	6e-05	0.00051
102	BAZ2B	No	1.4	7	0	0
103	BCAR3	No	-1.2	2.8	0.00303	0.01075
104	BCAS1	No	1.3	4.8	0.01253	0.03291
105	BCAT1	No	-1.7	6	5e-05	0.00048
106	BCL2A1	No	-1.1	5.1	0.00706	0.02098
107	BCL3	Yes	-1.6	4.6	0	6e-05
108	BCLAF3	No	1.3	2.4	0	0
109	BEND7	No	1.5	4.7	0	6e-05
110	BGN	No	-2.1	6.1	0.00112	0.005
111	BIRC3	Yes	-1.5	3.1	0.0014	0.00592
112	BLVRB	No	-1.4	3.8	0.00142	0.00599
113	BMF	No	1	4.9	2e-05	0.00026
114	BMP6	No	-1.9	1.7	0.00321	0.01126
115	BNC2	No	-1.8	3.2	0.00589	0.01818
116	BNIP3	No	-1.3	6.4	0.00023	0.00147
117	BNIP3L	No	-1	6.1	2e-05	0.00026
118	BRD8	No	1.1	4.9	0	2e-05
119	BTBD11	No	-2.1	2.8	0.00386	0.01303
120	BTF3	No	3	2.9	0.00936	0.02608
121	C10H12orf75	No	-2.5	1.1	0.00361	0.01235
122	C16H4orf47	No	1.4	1.3	0	7e-05
123	C18H11orf24	No	-1.5	2.9	0.00036	0.00207
124	C18H11orf95	No	1.5	2.2	0	2e-05
125	C1QA	No	-1.2	5.2	0.01294	0.03376
126	C1QB	No	-1	5.5	0.0205	0.04854
127	C1QC	No	-1.1	5.4	0.01826	0.04434
128	C1QTNF1	No	-1.3	3.9	0.00184	0.0073
129	C1QTNF3	No	-3.8	1.5	0.00282	0.01012
130	C1QTNF6	No	-1.7	2.4	0.01361	0.03514
131	C1R	No	-1.5	5.4	0.00033	0.00195
132	C1S	No	-1.1	7.5	3e-05	0.00033
133	C27H12orf40	No	1.6	1.1	1e-05	0.00018
134	C3H4orf19	No	1	1.9	0.00627	0.01909
135	C5	No	2.6	8.4	0.02062	0.04876
136	C5AR1	No	-1.2	3.3	0.01468	0.03728
137	C6H1orf194	No	1.2	1.1	0.00198	0.0077
138	C7H1orf116	No	1.4	5.6	0.0019	0.00749
139	CA12	No	-3	3.2	0.0205	0.04855
140	CA2	No	-2.6	2.7	0.0077	0.02236
141	CA8	No	-3.1	3.9	0.00021	0.0014
142	CA9	No	-2.1	2.7	0.0119	0.03156
143	CABLES1	No	1.2	5.1	8e-05	0.0007
144	CABP7	No	3.7	1.8	0	0
145	CACNA1C	No	-1	3.8	0.00892	0.02511
146	CACNA1D	Yes	-1.6	3.7	0.01305	0.03398
147	CACNA2D1	No	-1.5	2.7	0.01319	0.03428
148	CACNB1	No	1.2	3.1	1e-05	0.00014
149	CACNB2	No	1.8	4.2	0	6e-05
150	CALCOCO1	No	1	5.4	0.0001	0.00078
151	CALD1	No	-1.7	6.1	0.00016	0.00114
152	CALM1	No	-1.1	7.2	1e-05	0.00013
153	CALU	No	-1.1	7.9	0	6e-05
154	CAMK2N1	No	-1.4	2.4	0.01941	0.04648
155	CAMSAP3	No	1.1	4.6	0.00043	0.00241
156	CAP2	No	-2	1.3	0.00162	0.00663
157	CAPNS2	No	1.1	2.3	6e-05	0.00056
158	CARD10	No	-1.1	3.1	0.00105	0.00476
159	CARF	No	1.3	3.1	0	0
160	CASKIN2	No	1.1	4.8	0	2e-05
161	CASP4	No	-1.4	3.6	0.0036	0.01232
162	CATSPERG	No	1.6	1.4	4e-05	0.00041
163	CCDC141	No	2.5	5.4	0	8e-05
164	CCDC142	No	1.5	2.4	0	8e-05
165	CCDC153	No	1.2	3.1	0.0001	0.00081
166	CCDC158	No	1.1	2.1	3e-05	0.00034
167	CCDC160	No	-2	1.1	0.0035	0.01207
168	CCDC171	No	1.2	2.6	1e-05	0.00013
169	CCDC18	No	1.4	4.2	0	2e-05
170	CCDC189	No	1.2	1.2	6e-05	0.00053
171	CCDC198	No	2.7	3.2	6e-05	0.00056
172	CCDC57	No	1.6	3.3	0	1e-05
173	CCDC78	No	1.8	2	0	7e-05
174	CCDC80	No	-1.1	4.6	0.0171	0.04211
175	CCDC9B	No	1.7	4.5	0	2e-05
176	CCKBR	No	2.8	2.2	0.00064	0.00323
177	CCL2	No	-2.6	4.8	3e-05	0.0003
178	CCL23	No	-1.5	2.9	0.01345	0.0348
179	CCL24	No	2.1	3.2	0.00326	0.0114
180	CCN1	No	-1.7	5.5	6e-05	0.00055
181	CCN4	No	-2.9	2.4	0.00143	0.00602
182	CCN5	No	-2	2.8	0.00346	0.01196
183	CCND1	Yes	-1.2	6.5	3e-05	0.00032
184	CCND2	Yes	-1.6	5.3	0.00226	0.00856
185	CCR1	No	-1	4.7	0.00799	0.02303
186	CCR2	No	-1.2	2.2	0.01756	0.043
187	CCR5	No	-1.9	1.5	0.00022	0.00141
188	CCR7	Yes	-1.1	1.2	0.00726	0.02144
189	CD109	No	-2.6	5.9	0	6e-05
190	CD180	No	-1.1	3.6	0.00725	0.02142
191	CD1A8	No	-1.1	1.6	0.01034	0.02824
192	CD24	No	1.1	5.1	0.01261	0.03308
193	CD274	Yes	-1.5	2.2	0.0002	0.00132
194	CD3E	No	-1.5	1.6	0.00713	0.02115
195	CD40	No	-1.7	2.1	0.00108	0.00486
196	CD48	No	-1.2	3.6	0.00199	0.00775
197	CD55	No	-2.1	5.8	1e-05	0.00012
198	CD59	No	-1.5	6.1	0.00067	0.00338
199	CD80	No	-1.2	2	0.00175	0.00703
200	CD9	No	-1	7.3	0.00021	0.00139
201	CDA	No	-1.8	3.3	0.00388	0.01308
202	CDH11	Yes	-2.3	4.4	0.00182	0.00726
203	CDH13	No	-3.2	4.9	2e-05	0.00029
204	CDK6	Yes	-2	5.2	6e-05	0.00051
205	CDKL3	No	1	1.5	0.0001	0.00078
206	CDO1	No	1.5	5.9	0.00152	0.0063
207	CDS1	No	1	7.3	0.00879	0.02483
208	CDYL2	No	-1.1	4	0.00026	0.00165
209	CEACAM28	No	-1.2	3.1	0.00546	0.01712
210	CELSR2	No	1.6	6.4	0.0003	0.00183
211	CEMIP2	No	-1.1	5.6	0.00283	0.01015
212	CENPN	No	-1	1.3	0.01576	0.03949
213	CENPV	No	-1.7	1.9	0.00019	0.00131
214	CEP250	No	1.1	4.7	0	3e-05
215	CES1	No	2.1	7.8	0.00083	0.00397
216	CFAP53	No	1.1	2	0.00111	0.00495
217	CFH	No	-3.4	4.2	0.00837	0.0239
218	CGN	No	1.4	6.6	0.0004	0.00227
219	CH25H	No	-2.1	2.3	0.00031	0.00185
220	CHAC1	No	-1.8	1.8	0.00035	0.00206
221	CHDH	No	-1.6	3.6	0.0095	0.02641
222	CHKA	No	1.1	5.2	0	1e-05
223	CHRM3	No	1.9	2.2	0.0004	0.00226
224	CHST11	Yes	-1.5	4.7	5e-05	0.00049
225	CHST15	No	-1.9	4.4	0.00024	0.00154
226	CHST3	No	1.1	6.8	0.0001	0.00081
227	CIART	No	1.3	1.5	0.00411	0.01364
228	CIBAR1	No	-1.5	2.3	0.00017	0.00117
229	CKAP2	No	-1.1	2.8	0.00722	0.02135
230	CLCN2	No	-1.3	1.5	0.01412	0.03611
231	CLDN11	No	-3.9	1.1	0.00056	0.00293
232	CLDN8	No	1.3	2.1	0.00469	0.01515
233	CLIC3	No	1.3	5.3	0.00753	0.022
234	CLIC4	No	-1.3	6.8	0	5e-05
235	CLMP	No	-3	2.6	0.00081	0.00392
236	CLU	No	-1.3	9	0.0004	0.00227
237	CMSS1	No	-1.3	7.1	0.00024	0.00154
238	CNIH3	No	1.5	1.6	0	5e-05
239	CNN1	No	-2.4	1.7	0.0086	0.02441
240	CNN3	No	-1.4	6.3	2e-05	0.00023
241	COBL	No	1	3.3	0.01552	0.039
242	COL11A1	No	-4.7	2	0.01767	0.0432
243	COL12A1	No	-1.4	8.3	0.0019	0.00748
244	COL13A1	No	1.8	5	0.01271	0.03329
245	COL15A1	No	-1.5	6.8	0.00601	0.01848
246	COL17A1	No	-5.6	3.2	0.00412	0.01368
247	COL18A1	No	-1.4	5.5	0.01138	0.03048
248	COL1A2	No	-1.4	9	0.00995	0.02739
249	COL4A6	No	1.5	3.8	0.00293	0.01047
250	COL5A1	No	-1.8	7.9	0.00025	0.00159
251	COL5A2	No	-2.2	7.3	0.00012	0.0009
252	COL6A1	No	-1.3	7.3	0.01145	0.03065
253	COL6A2	No	-1.4	6.7	0.00992	0.02734
254	COL6A3	No	-1.6	7.5	0.0019	0.00748
255	COL8A2	No	-2.3	3.4	0.00167	0.00679
256	COPS3	No	-1	4	1e-05	0.00012
257	CP	No	-2.6	3.8	0.01963	0.0469
258	CPAMD8	No	1.2	2.7	0.00166	0.00677
259	CPEB3	Yes	1.1	2.8	0	2e-05
260	CPXM2	No	-2.1	1.8	0.01733	0.04253
261	CRABP2	No	-3.7	1.6	0.00733	0.02159
262	CRACR2B	No	1	3.2	0.00025	0.00157
263	CRADD	No	1.4	2.7	1e-05	0.00014
264	CRIM1	No	1.4	8	4e-05	0.00041
265	CRISPLD2	No	-1	5.8	0.00513	0.01631
266	CSF2	Yes	1.8	1.3	0.00023	0.00185
267	CTF1	Yes	1.3	1	0	8e-05
268	CTHRC1	No	-2.7	1.3	0.00183	0.00728
269	CTNNB1	Yes	-1	9.3	0	7e-05
270	CTPS1	No	-1.1	4.2	0.00102	0.00463
271	CTTNBP2	No	1.1	4.6	0.00034	0.002
272	CXCL12	No	-1.7	2.7	0.00362	0.01238
273	CXCL14	No	-1.9	3.4	0.01071	0.02906
274	CXCL16	No	-1.4	4.8	0.00027	0.00169
275	CXCL8	No	-1.9	5.7	0.0096	0.0266
276	CXXC5	No	-1.6	3.3	0.00095	0.00439
277	CYCS	No	-1.1	5.6	1e-05	0.00017
278	CYFIP2	No	-1.4	4.3	0.0162	0.0404
279	CYP1B1	No	1.7	7.1	0.0002	0.00131
280	CYP1B1	Yes	1.7	7.8	0.00034	0.00247
281	CYP26B1	No	-2.6	1.8	0.00033	0.00197
282	CYP27B1	No	-1.6	1.5	0.01715	0.04218
283	CYP7B1	No	1.1	8.3	0.00432	0.01421
284	CYP8B1	No	2.2	2.3	0.00452	0.01471
285	DACT1	No	-1.6	2.4	0.00033	0.00195
286	DACT3	No	-1.8	1.3	0.00183	0.00728
287	DAPK2	No	1.9	3	0	1e-05
288	DAPP1	No	-1.9	2.4	1e-05	0.00016
289	DCAF16	No	1.2	3.6	0	7e-05
290	DCN	No	-3	5.4	0.00061	0.00313
291	DDAH1	No	-1.3	2.6	0.00608	0.01865
292	DDIT3	Yes	-1.1	2.5	0.00264	0.00964
293	DDO	No	1	3.4	0.00105	0.00474
294	DESI2	No	1	6.5	0.00021	0.00139
295	DGKI	No	1.3	1.8	0.00011	0.00086
296	DGKQ	No	1.4	4.3	0	2e-05
297	DHRS9	No	-1.9	3.9	0.00532	0.01679
298	DIO3	No	2.4	4.7	1e-05	0.00012
299	DIPK1A	No	1.8	5.5	0.00016	0.00113
300	DIPK2A	No	-1.2	3.8	0.00055	0.0029
301	DISP3	No	1.5	3	0.00137	0.00582
302	DKK3	Yes	-1.6	3.1	0.00547	0.01713
303	DLAT	No	-1.1	4.5	1e-05	0.00013
304	DLEC1	No	2.1	3.8	0	1e-05
305	DNAH10	No	2	4.9	0	5e-05
306	DNAJB9	No	-1.5	3.9	0	7e-05
307	DNHD1	No	1.1	1.2	0.00043	0.00238
308	DNMT3B	Yes	1	3.1	0	1e-05
309	DPCD	No	-1	2.4	0.00534	0.01683
310	DPY19L3	No	1.2	6.6	1e-05	0.00017
311	DPYS	No	2.7	5.4	0.00275	0.00994
312	DPYSL2	No	-1.1	6.8	0.00119	0.00525
313	DPYSL3	No	-3.3	5.7	5e-05	0.00045
314	DQX1	No	1	2.3	0.00339	0.01176
315	DRAM1	No	2.2	6.2	0.00012	0.00093
316	DSC3	No	-1.6	5.5	0.00923	0.02579
317	DSEL	No	-1.4	3.3	0.00671	0.02013
318	DTX1	Yes	-1.6	2	0.00709	0.02105
319	DUOXA1	No	1.3	3.6	0.00399	0.01335
320	DUSP2	Yes	-1.2	1.3	0.01225	0.03234
321	DUSP5	No	-1.5	3.4	3e-05	0.00036
322	DYNC1LI2	No	-1	6.5	0	1e-05
323	DYNC2LI1	No	-1	2.9	4e-05	0.0004
324	DZIP1	No	-1.8	4.6	0.00392	0.01316
325	E2F5	No	1.1	4.8	0.00022	0.00142
326	EDIL3	No	-3.9	2.2	0.0028	0.01007
327	EDNRA	No	-2	3	0.00262	0.00959
328	EFCAB8	No	1.3	1.9	1e-05	0.00017
329	EFEMP2	No	-1.9	2.4	0.00543	0.01704
330	EFNB2	No	-1.3	2.9	0.00526	0.01663
331	EGF	No	2.2	2.6	0.00117	0.00517
332	EGF	Yes	2.2	2.7	0.00132	0.0066
333	EGR3	No	-1.2	1.6	0.01261	0.03308
334	EIF4A1	No	-1.1	8.1	0	5e-05
335	EIF5A2	No	-1.5	3.6	2e-05	0.00029
336	ELAPOR1	No	1.7	5.8	0.00116	0.00515
337	ELOVL6	No	-5.6	2.5	0.00017	0.00117
338	ELOVL7	No	-1.5	2.9	0.00049	0.00262
339	EMILIN1	No	-1.1	5	0.00493	0.01577
340	EMILIN2	No	-1.4	4.3	0.00246	0.00913
341	EML1	No	-2.2	3.7	2e-05	0.00025
342	EML5	No	1.7	3.6	7e-05	0.00062
343	EMP3	No	-1.1	3.8	0.01659	0.04109
344	ENDOU	No	1.4	3.7	0.00415	0.01376
345	ENO1	No	-1.8	8.9	0	8e-05
346	ENPP3	No	1.8	4	0.00305	0.01081
347	EPB41L3	No	-1.4	4.3	0.00434	0.01427
348	EPB41L4A	No	1.4	3.9	2e-05	0.00029
349	EPB41L5	No	1.2	5.6	0.00123	0.00536
350	EPDR1	No	-2.3	2.2	0.00742	0.02178
351	EPHB1	Yes	1.3	2.2	0.006	0.01845
352	EPHB6	No	1.6	3.1	0.00117	0.00517
353	EPHX2	No	-1.9	1.7	8e-05	0.00071
354	EPS8	No	-1.9	5.6	0	0
355	ERBB2	Yes	1.1	7.7	0.00025	0.00197
356	ERBB4	Yes	1.6	4.2	0.0068	0.02035
357	ERO1A	No	-1.4	6.6	0.00016	0.00112
358	ERP44	No	-1.1	5.4	0	2e-05
359	ESM1	No	-2.1	1.9	0.01052	0.02866
360	ESRP2	No	1.3	5	0.00015	0.00109
361	ETS2	No	-1	6.2	0.0003	0.00182
362	ETV4	Yes	1.2	5.1	0.0026	0.00954
363	EVA1A	No	1.1	4.6	0.00075	0.0037
364	EVPL	No	1.5	5.7	2e-05	0.00026
365	EXD3	No	1.3	2.8	0	4e-05
366	F2	No	2.3	1.8	0.00046	0.00253
367	FAAP100	No	1.3	3.7	0	1e-05
368	FABP3	No	-2.3	2.3	0.00037	0.00213
369	FADS1	No	1.5	7.6	0.01409	0.03607
370	FADS2	No	1.2	8	0.01394	0.03579
371	FAM102B	No	-1.1	5.8	0	3e-05
372	FAM110C	No	1	3.4	0.01908	0.04588
373	FAM114A1	No	-2.2	4.2	5e-05	0.00047
374	FAM131B	Yes	-2.2	1.3	0.00021	0.00136
375	FAM13C	No	1.3	2.5	0.00672	0.02017
376	FAM155B	No	-1.3	1.8	0.01173	0.03122
377	FAM169A	No	3	3.1	0	6e-05
378	FAM171A1	No	-2.9	2.9	0.00338	0.01174
379	FAM174B	No	1.1	5.3	0.00142	0.00599
380	FAM184B	No	2	2.2	2e-05	0.00022
381	FAM189A2	No	1.3	5.1	0.00162	0.00663
382	FAM241A	No	-1.1	2.5	0.00368	0.01254
383	FAM241B	No	1.4	3	0.0011	0.00491
384	FAM53A	No	1.2	1.1	1e-05	0.0001
385	FAM89A	No	-2.2	1.5	1e-05	0.00015
386	FAP	No	-3.2	3.3	0.00072	0.00357
387	FAS	Yes	-1.4	3.1	0.00121	0.00531
388	FASN	No	1.1	8.8	3e-05	0.00034
389	FBLIM1	No	-1.9	4.3	0.00176	0.00705
390	FBLN1	No	-3.4	5.3	3e-05	0.0003
391	FBLN2	Yes	-1.7	4.2	0.01242	0.03268
392	FBN1	No	-1.7	7.5	0.00107	0.00483
393	FBXL7	No	1.2	3.4	0.00704	0.02094
394	FCGR1A	No	-1.1	4.2	0.01105	0.02979
395	FGF1	Yes	-1.6	1.2	0.00206	0.00796
396	FGF10	Yes	-1.2	2	0.01071	0.02905
397	FGF11	No	-2	2.7	0.00266	0.00969
398	FGF23	Yes	3.6	1.7	0	4e-05
399	FGFR1	Yes	-1.4	5.4	0.00116	0.00513
400	FGGY	No	-1.7	1.8	2e-05	0.00024
401	FGL2	No	-1.5	5.2	0.00048	0.00262
402	FHL2	No	-2.6	3.9	0.00015	0.0011
403	FICD	No	-1.3	2.6	2e-05	0.00021
404	FJX1	No	-1.3	1.8	0.01655	0.04103
405	FKBP10	No	-1	5.5	0.00709	0.02105
406	FLNC	No	-1.7	4.2	0.01334	0.03459
407	FLT1	Yes	-1.4	6.2	8e-05	0.00069
408	FLVCR2	No	1	4.6	0.00412	0.01368
409	FMOD	No	-2.5	2.7	0.00237	0.00886
410	FN1	No	-1.5	10.7	0.01212	0.03206
411	FN3K	No	1.2	1	0.0002	0.00131
412	FOSL1	No	-1.8	1.7	0.00015	0.00107
413	FOXC1	No	-2.5	2.2	0.00372	0.01266
414	FOXL1	No	-1.8	1.4	0.00063	0.00323
415	FOXN2	No	-1.2	4.9	0	2e-05
416	FOXS1	No	-1.2	1.1	0.01035	0.02826
417	FRAS1	No	1.8	5.3	1e-05	0.00014
418	FREM1	No	2.3	5.3	0	3e-05
419	FRZB	No	-3	1.7	0.00044	0.00244
420	FSCN1	No	-1.4	5	0.00513	0.01631
421	FSTL1	Yes	-1.4	7.4	0.00143	0.00601
422	FSTL3	Yes	-1.4	3.8	4e-05	0.00039
423	FXYD1	No	-1.4	1.6	0.01867	0.04512
424	FZD1	No	-1.4	4.7	0.00056	0.00293
425	FZD5	No	1.6	2.6	0.00155	0.0064
426	FZD7	No	-1.6	3.5	0.00633	0.01927
427	G0S2	No	-1.2	3.7	0.00526	0.01665
428	GABBR1	No	1.4	3.9	1e-05	0.0001
429	GADD45A	No	-1.8	4.7	0.00021	0.00139
430	GADD45B	Yes	-1.4	4.5	0.00046	0.00253
431	GAL3ST4	No	-1.1	2.6	0.00513	0.0163
432	GALNT10	No	-1.8	5.1	2e-05	0.00021
433	GAS2L2	No	1.4	2	0.01248	0.03279
434	GAS6	No	-2.2	4.3	0.00069	0.00344
435	GATA2	Yes	-1.8	2.5	0.00328	0.01146
436	GATA3	Yes	-1.3	2.1	0.01624	0.04048
437	GBP6	No	-1.3	2.2	0.00535	0.01685
438	GCH1	No	-1.6	2.5	1e-05	0.00012
439	GCK	No	2	1.9	0	2e-05
440	GCKR	No	1.7	1.2	0	2e-05
441	GCLM	No	-1.2	4.8	1e-05	0.00011
442	GCNT1	No	-2.4	4.3	4e-05	0.00043
443	GDF11	No	-1.7	2.2	0.00049	0.00263
444	GEM	No	-3	2.8	5e-05	0.00046
445	GFOD1	No	-1.2	4.7	0.00056	0.00292
446	GGT5	No	1.2	2.4	0.00097	0.00449
447	GGTA1	No	-1.2	6	0.00121	0.00531
448	GHR	No	-1.3	3.4	0.00986	0.02721
449	GIMAP4	No	-1.4	2.8	0.00228	0.0086
450	GIMAP7	No	-1	1.8	0.00546	0.01713
451	GJB1	No	2.6	1.5	0.0001	0.00079
452	GLI2	No	-1.8	3	0.00167	0.00679
453	GLIPR1	No	-1.4	4	0.00019	0.00131
454	GLIPR2	No	-1.4	4.5	0.00119	0.00524
455	GNA15	No	-1.1	2.7	0.00999	0.02748
456	GNAI1	No	-2.2	2.3	0.00134	0.00572
457	GNB4	No	-1.4	5.2	0.00103	0.00467
458	GPAM	No	1.2	7.1	0	9e-05
459	GPAT3	No	-1.5	5.2	0.00014	0.00103
460	GPM6A	No	1.5	6	0.00622	0.019
461	GPM6B	No	-3.4	1.5	0.00085	0.00405
462	GPR153	No	-1.8	2.6	0.00504	0.01606
463	GPR183	No	-1.2	1	0.00119	0.00524
464	GPR21	No	1.5	1.3	0	4e-05
465	GPR4	No	-1.5	1.2	0.00749	0.02192
466	GPR68	No	-1.6	2.8	0.00282	0.01012
467	GPRASP1	No	1	2.8	0	1e-05
468	GPRIN3	No	2.8	4.3	1e-05	0.00012
469	GPT	No	1.3	2.6	0.00013	0.00099
470	GRAMD1C	No	1.6	5.4	1e-05	0.00015
471	GRAMD2A	No	1.4	5	0.0125	0.03285
472	GRB7	Yes	1.2	3.6	0.00089	0.00419
473	GREB1	No	2	4.3	0.00022	0.00143
474	GREM1	Yes	-2	3.9	0.00376	0.01276
475	GRHL2	No	1	5.8	0.0017	0.0069
476	GRID2IP	No	1.6	2.1	0	4e-05
477	GRIK4	No	1.3	2.5	0.00274	0.00991
478	GRIK5	No	-2.1	1	0.01132	0.03035
479	GRK4	No	1.4	1.8	1e-05	0.00016
480	GULP1	No	-2.8	3.7	0.0027	0.00979
481	GVQW3	No	1.8	2.2	0	0
482	GYG2	No	1.7	2	0.00383	0.01294
483	H1-5	Yes	-1.3	4.7	0.01612	0.04023
484	H2AC11	Yes	-2.1	1.4	0.00126	0.00546
485	H2BC11	Yes	-1.4	2.1	0.01267	0.03321
486	H3C11	Yes	-1.9	2.7	0.00187	0.00739
487	HACD4	No	-1.5	2.1	0.00153	0.00635
488	HAL	No	2.1	1.5	0.00693	0.02068
489	HAVCR1	No	-1.2	2.3	0.0109	0.02946
490	HDAC9	No	1.4	3.9	3e-05	0.00034
491	HHIP	No	2.1	5.3	0.01727	0.04244
492	HIC1	No	-1.7	2.2	0.00398	0.01332
493	HIC2	No	1.3	3.6	0	0
494	HILPDA	No	-2.8	2.6	0.00086	0.00408
495	HMOX1	No	-1.4	4.9	0.01135	0.03043
496	HNF1B	Yes	1.4	4.4	0.01082	0.02927
497	HOOK1	No	-1.1	3.4	0.00098	0.00451
498	HOPX	No	-1.6	4.7	0.00426	0.01406
499	HOXA5	No	-1.9	1.1	0.01211	0.03204
500	HPN	No	1.2	5.9	0.00159	0.00654
501	HPS4	No	1.5	5.3	0	0
502	HPX	No	2.1	2.5	0.00671	0.02015
503	HR	No	-2	2.3	0.0085	0.02418
504	HS3ST1	No	-2.1	1.7	0.00568	0.01764
505	HSD17B11	No	1.5	5.3	0.01458	0.03709
506	HSD17B2	Yes	1.2	4.5	0.0036	0.01233
507	HSPA12A	No	-1.2	2.4	0.00351	0.01209
508	HSPA4L	No	-1.9	3.2	2e-05	0.00027
509	HSPA5	No	-1	9.1	4e-05	0.0004
510	HSPB6	No	-1.5	3.1	0.01185	0.03146
511	HSPE1	No	-1	5.4	0	4e-05
512	HSPH1	No	-2	5.7	0	2e-05
513	HTR1B	No	-4.5	1.9	0.00029	0.00176
514	HTRA1	No	-1.6	5.5	0.00097	0.00446
515	HYAL1	No	-2.1	3.1	0.00124	0.00538
516	HYI	No	1.1	3.6	0.00176	0.00706
517	HYKK	No	1.1	2.2	0.00058	0.00302
518	HYOU1	No	-1.1	7	0	6e-05
519	ID1	Yes	-1.5	3.6	0.00445	0.01456
520	ID3	Yes	-1.5	3.5	0.00109	0.00487
521	IER5L	No	-1.5	3.8	4e-05	0.00043
522	IFFO2	No	-1.9	3.9	0.00112	0.005
523	IFIT3	No	-1.6	1.1	0.01174	0.03122
524	IFRD1	No	-1.2	4.1	0.00125	0.00544
525	IGDCC4	No	-2.2	3.1	0.00123	0.00536
526	IGF1	Yes	3.1	1	1e-05	0.00017
527	IGF1R	Yes	-2.2	5.7	0.00043	0.00241
528	IGF2BP2	Yes	-2.2	5.1	0.00021	0.00137
529	IGF2BP3	No	2.5	5.2	0.00021	0.00138
530	IGFBP2	No	-5.6	3.8	0.00061	0.00314
531	IGFBP4	No	-2	4.9	0.00083	0.00397
532	IGFBP5	No	-1.6	7.5	0.01091	0.02948
533	IGFBP7	No	-1.1	7	0.00397	0.01331
534	IGFLR1	No	1.3	1.3	0	1e-05
535	IGSF6	No	-1.1	3.9	0.01116	0.03003
536	IGSF9	No	1.6	4.3	2e-05	0.00026
537	IHO1	No	1	1.7	0	3e-05
538	IL17B	No	1	1.6	0.00034	0.00198
539	IL17RE	No	1.5	1.2	0	1e-05
540	IL1A	No	-2.1	1.7	0.00155	0.0064
541	IL1R2	No	-2.3	3.9	0.00432	0.01421
542	IL1RAP	No	-1.1	5.4	0.00062	0.00318
543	IL1RN	No	-1.1	4.6	0.00737	0.02169
544	IL33	No	-2.4	2.7	0.00781	0.02258
545	IL34	No	-1.3	1.3	0.01324	0.03438
546	IL6	Yes	1.6	1.5	0.00416	0.0138
547	IL6R	Yes	1.5	4.5	0	6e-05
548	IMMP2L	No	1.3	2.1	0	1e-05
549	IMPG2	No	1.3	2.1	0	1e-05
550	INHBA	Yes	-2.3	4.3	0.00012	0.00091
551	INPP4B	Yes	1.2	4.1	0.0005	0.00267
552	INTS6L	No	1.3	4	0	0
553	IRAG1	No	-1.5	3.6	0.01271	0.03329
554	IRF1	Yes	-1.2	5.1	7e-05	0.00062
555	IRF4	Yes	-1.1	1.6	0.01291	0.0337
556	IRS1	Yes	-2	2.7	0.00042	0.00233
557	IRX1	No	1.3	2.7	0.01043	0.02846
558	ISCA1	No	1.5	5.8	0	9e-05
559	ISG20	No	-2.1	1.5	9e-05	0.00072
560	ISLR	No	-2.1	1.4	0.00391	0.01316
561	ISM1	No	-2.9	2.8	0.00043	0.00238
562	ITGA11	No	-2.8	2.9	0.00416	0.0138
563	ITGA2	No	-1.2	7.2	0.00034	0.002
564	ITGA7	No	1.3	6.1	0.00045	0.00249
565	ITGA8	No	-2	4.5	0.00255	0.00937
566	ITGA9	No	1	7.2	0.00019	0.0013
567	ITGB1BP2	No	1.4	1.2	1e-05	0.00016
568	ITGB2	No	-1	5.6	0.00288	0.0103
569	ITGB6	No	1.5	7.6	0.00128	0.00553
570	ITGBL1	No	-2.3	1.3	0.00861	0.02443
571	ITK	Yes	-1.3	1.3	0.00704	0.02094
572	ITM2C	No	-1.4	6.4	0	6e-05
573	ITPRIP	No	1.2	6.6	0	1e-05
574	JAG1	No	-1.4	6	4e-05	0.00043
575	JAK3	Yes	-1.1	3.3	0.00278	0.01002
576	JAM3	No	-1.3	2.4	0.01748	0.04282
577	JCHAIN	No	-2.8	6.2	2e-05	0.00026
578	JMJD7	No	1.1	2.4	0	1e-05
579	JUNB	No	-1.2	7.1	0	3e-05
580	KALRN	No	1.2	5.4	9e-05	0.00072
581	KAZN	No	-1.3	1.8	0.00168	0.00683
582	KBTBD12	No	1	2.6	0	8e-05
583	KCNA3	No	-1.3	2.5	0.00663	0.01995
584	KCNC3	No	1.7	5.6	7e-05	0.0006
585	KCNH8	No	1.3	1.5	7e-05	0.00061
586	KCNJ11	No	1.3	1.8	0.00894	0.02515
587	KCNJ8	No	-2.2	1.4	0.00267	0.00972
588	KCNN4	No	-2	3.9	0.00043	0.00238
589	KCNQ1	No	-1.2	4.1	0.01014	0.02781
590	KCTD1	No	-1.6	3.6	8e-05	0.00068
591	KIAA0408	No	2.4	2.8	0.0019	0.00748
592	KIAA0895	No	-1.3	3.3	0.00694	0.0207
593	KIAA1755	No	-2.3	1	0.00153	0.00635
594	KIF21A	No	-1.1	3.8	0.01283	0.03357
595	KIF21B	No	-1	4.6	0.00058	0.00299
596	KIF26B	No	-2.3	4.2	0.00135	0.00576
597	KIF27	No	1	3.5	0.00021	0.00136
598	KIF5A	No	1.3	2.9	2e-05	0.00025
599	KIFC2	No	1.2	3.7	0	8e-05
600	KLC3	No	1.1	3	0.00591	0.01825
601	KLF10	No	-1.1	6.3	0	0
602	KLF15	No	1.7	1.6	6e-05	0.00055
603	KLF4	Yes	-1.1	4.7	0.01519	0.03835
604	KLHDC8B	No	1.6	2.8	0	1e-05
605	KLHL29	No	-2.9	1.8	0.00046	0.00252
606	KLHL5	No	-1.1	4.7	0.00088	0.00417
607	KLHL9	No	-1.5	5.2	0.00025	0.00159
608	KLKB1	No	1.3	2.4	0.00176	0.00705
609	KPNA2	No	-1	6.9	0.00042	0.00233
610	KPNA4	No	-1.1	6.2	0	1e-05
611	KRBA1	No	1.8	3.1	0	0
612	KREMEN2	No	2.1	2.5	0.00076	0.00373
613	L1CAM	No	-3.6	1.4	0.00558	0.01739
614	L3MBTL1	No	1.5	3.3	0	4e-05
615	LAMA2	No	-2.7	3.4	0.00112	0.005
616	LAMA4	No	-1.7	6.6	0.00354	0.01218
617	LAMB1	No	-2.4	6.5	0.00015	0.00104
618	LAMC2	No	-1.2	6.4	0.0007	0.00351
619	LARP6	No	-1.6	1.8	0.00695	0.02071
620	LBH	No	1.6	7.1	0.00012	0.00088
621	LCN8	No	3	2.8	0.00349	0.01204
622	LDHA	No	-1.3	8.8	0	3e-05
623	LDLR	No	-1.6	5.5	0.00051	0.00274
624	LDLRAD3	No	-1.2	3	0.00099	0.00455
625	LDLRAD4	No	1.9	3.4	2e-05	0.00027
626	LENG8	No	1.2	6	0	2e-05
627	LGALS1	No	-1.1	5.3	0.0052	0.01649
628	LGI3	No	1.6	4.3	0.02127	0.04996
629	LGMN	No	-1.1	6.8	0.00011	0.00084
630	LIFR	Yes	1.8	5.2	0	2e-05
631	LIMA1	No	-1.6	5.9	4e-05	0.00039
632	LIPG	No	-2.7	4.5	1e-05	0.00013
633	LIX1L	No	-1.3	2.5	0.0009	0.00424
634	LMO4	No	-1.5	4.5	0.00019	0.00128
635	LOC100683151	No	1.5	1.1	4e-05	0.00042
636	LOC100683650	No	-1	2.2	0.00269	0.00977
637	LOC100683681	No	3.1	1.6	0	0
638	LOC100685539	No	1.5	1.9	1e-05	0.00012
639	LOC100685713	No	1.5	1.7	2e-05	0.00028
640	LOC100685940	No	1.8	2.1	0	3e-05
641	LOC100686546	No	1	2.4	1e-05	0.00012
642	LOC100687459	No	-1.3	2.5	0.00096	0.00444
643	LOC100688091	No	1.5	2.7	0.00019	0.00131
644	LOC100688360	No	1.5	1	0	6e-05
645	LOC100688793	No	1	1.2	0.01881	0.04536
646	LOC100855449	No	-1.8	2	0.00614	0.01881
647	LOC100855552	No	-1.8	6.3	0	9e-05
648	LOC100855618	No	-1.5	2.1	0.00469	0.01515
649	LOC100855903	No	-1.2	5	8e-05	0.00065
650	LOC100856137	No	-1.2	4.2	0.0076	0.02214
651	LOC100856231	No	1.5	1.3	0	8e-05
652	LOC100856382	No	-1.6	5.8	0.00556	0.01735
653	LOC102151135	No	1.3	1.4	0.0001	0.00077
654	LOC102151298	No	1.2	1.7	0.00016	0.0011
655	LOC102151347	No	2.3	1.6	0	0
656	LOC102151429	No	3.6	1.5	0	7e-05
657	LOC102151514	No	1.3	2.5	0.0002	0.00132
658	LOC102151676	No	1.2	1.3	1e-05	0.00014
659	LOC102151786	No	1.2	1.6	2e-05	0.00021
660	LOC102151797	No	1.4	1.1	4e-05	0.00041
661	LOC102151830	No	1.8	1.5	0	4e-05
662	LOC102151840	No	1.9	1.8	5e-05	0.00047
663	LOC102151868	No	1.5	4.3	0	1e-05
664	LOC102151895	No	1	2.1	0.00081	0.00391
665	LOC102152088	No	2.6	2.6	0	7e-05
666	LOC102152105	No	1.4	2.2	1e-05	0.00017
667	LOC102152168	No	-1.7	4.4	0.00144	0.00603
668	LOC102152234	No	-1.2	3.9	0.00045	0.00247
669	LOC102152284	No	1.6	1.2	0	5e-05
670	LOC102152551	No	3.6	2.9	0	2e-05
671	LOC102152638	No	1.2	1.3	0	7e-05
672	LOC102152675	No	1.9	2.2	0	6e-05
673	LOC102152847	No	2.1	3.9	0	0
674	LOC102152860	No	1.3	1.8	1e-05	0.0001
675	LOC102153088	No	1.3	1.1	0.00018	0.00125
676	LOC102153253	No	2.8	1.4	0	4e-05
677	LOC102153469	No	1.1	2.3	0	6e-05
678	LOC102153511	No	1.1	2.9	0.00765	0.02227
679	LOC102153535	No	2	1.4	0	1e-05
680	LOC102153836	No	1.3	1.7	0.0001	0.0008
681	LOC102154178	No	1.5	1.1	1e-05	0.00016
682	LOC102154180	No	1.8	1.5	0	3e-05
683	LOC102154270	No	3.5	4.3	0	0
684	LOC102154571	No	1.8	1.6	0	4e-05
685	LOC102154600	No	2.3	2.6	0.00174	0.00701
686	LOC102154664	No	1	1.8	1e-05	0.0002
687	LOC102154724	No	1.2	1.2	1e-05	0.00013
688	LOC102154731	No	1.4	2.3	0	4e-05
689	LOC102154738	No	1.5	1.7	1e-05	0.00016
690	LOC102154740	No	1.7	1.9	0	2e-05
691	LOC102154873	No	1.5	2.5	0.00013	0.00095
692	LOC102154889	No	1.1	1.6	2e-05	0.00021
693	LOC102154951	No	1.7	1.8	0	2e-05
694	LOC102154980	No	1.4	2.1	0	5e-05
695	LOC102155021	No	1.5	1.2	0.00011	0.00088
696	LOC102155107	No	1.5	1	0	9e-05
697	LOC102155278	No	1.2	2.7	1e-05	0.0001
698	LOC102155295	No	1.1	2	1e-05	0.00014
699	LOC102155331	No	1.6	1.7	0.00016	0.00113
700	LOC102155499	No	1.5	3	0	1e-05
701	LOC102155521	No	1.2	3.7	6e-05	0.00051
702	LOC102155549	No	1.3	1.4	0.00222	0.00843
703	LOC102155709	No	-1.6	3.5	0.00759	0.02212
704	LOC102155774	No	1.6	1.1	0	8e-05
705	LOC102155805	No	1.5	2.1	0	1e-05
706	LOC102155886	No	-3.8	4.8	0.00736	0.02165
707	LOC102155961	No	2.5	2.8	0	4e-05
708	LOC102155998	No	1	1.3	6e-05	0.00055
709	LOC102156046	No	-1.6	1.6	0.00019	0.00131
710	LOC102156128	No	1.4	2.5	0	5e-05
711	LOC102156553	No	1.8	2	0	0
712	LOC102156670	No	1.4	1.8	0	8e-05
713	LOC102156686	No	1.1	2.4	2e-05	0.00021
714	LOC102156729	No	1	1.6	1e-05	0.00019
715	LOC102156760	No	1.2	1.3	0.00032	0.00192
716	LOC102156908	No	1.2	1.8	1e-05	0.00011
717	LOC102156984	No	1.5	1.6	0.0001	0.00081
718	LOC102157078	No	1.9	4.8	0	2e-05
719	LOC106557476	No	-1.3	6.1	0.00093	0.00431
720	LOC106557625	No	1.6	2.5	0	3e-05
721	LOC106557648	No	1.1	1.1	2e-05	0.00024
722	LOC106557720	No	1.1	1.5	0.00271	0.00982
723	LOC106557734	No	1.3	2.5	3e-05	0.00032
724	LOC106557741	No	1.1	1.2	0.0012	0.00526
725	LOC106557826	No	1.1	1.1	0	2e-05
726	LOC106557926	No	1.7	1.9	0	3e-05
727	LOC106557975	No	2	1.2	0	1e-05
728	LOC106558052	No	1.1	2.9	0.00011	0.00084
729	LOC106558054	No	1.8	1.7	0	2e-05
730	LOC106558423	No	3.2	2.8	0	0
731	LOC106558479	No	1.6	1.3	0.00658	0.01984
732	LOC106558641	No	1	2	0.00079	0.00384
733	LOC106558650	No	1.4	3.6	1e-05	0.00013
734	LOC106558815	No	1.4	1.3	0.00016	0.00111
735	LOC106559120	No	-2.5	1.1	0.0134	0.03473
736	LOC106559248	No	2.1	1.1	0	1e-05
737	LOC106559302	No	1	2.6	0.00233	0.00876
738	LOC106559310	No	1.6	1.1	1e-05	0.00014
739	LOC106559434	No	1.1	2	8e-05	0.00066
740	LOC106559437	No	1.5	1.6	2e-05	0.00024
741	LOC106559441	No	1.2	3.3	2e-05	0.00026
742	LOC106559468	No	1.5	1.1	2e-05	0.0002
743	LOC106559485	No	1.1	1.4	0.0001	0.0008
744	LOC106559620	No	1.1	1.4	1e-05	0.00013
745	LOC106559768	No	1.5	2	0	7e-05
746	LOC106559881	No	1.5	1.4	6e-05	0.00056
747	LOC106559997	No	1.6	1.9	1e-05	0.00011
748	LOC106560032	No	1.3	2.3	0.00031	0.00184
749	LOC106560064	No	1.6	2	0	8e-05
750	LOC106560154	No	1.4	1.5	2e-05	0.00023
751	LOC111089962	No	-4	3.5	0.00919	0.0257
752	LOC111090335	No	1.4	3.2	0	2e-05
753	LOC111090551	No	1.2	1.3	0	6e-05
754	LOC111090573	No	1.3	1.9	1e-05	0.00015
755	LOC111090725	No	1.1	2.1	0.00112	0.005
756	LOC111090739	No	1.2	1.4	8e-05	0.00066
757	LOC111090949	No	1.3	1.4	4e-05	0.00041
758	LOC111090968	No	1.4	1	1e-05	0.00017
759	LOC111091026	No	1.1	2	1e-05	0.00014
760	LOC111091118	No	1.1	1.4	0.00051	0.00272
761	LOC111091149	No	1.4	3.6	0.00335	0.01166
762	LOC111091205	No	1.4	2.3	0.00018	0.00125
763	LOC111091261	No	1.7	1.1	0	3e-05
764	LOC111091339	No	1.4	2	0.00017	0.00116
765	LOC111091511	No	1.5	1.2	4e-05	0.00037
766	LOC111091619	No	1.4	1.5	1e-05	0.00011
767	LOC111091635	No	1.6	1.7	0	8e-05
768	LOC111091657	No	1.2	3.2	0	7e-05
769	LOC111091667	No	1.6	4.6	0	3e-05
770	LOC111091703	No	1.5	1.6	0	1e-05
771	LOC111092014	No	1.6	1.1	0	3e-05
772	LOC111092069	No	1.1	1.4	0.0003	0.0018
773	LOC111092078	No	1.6	1.8	1e-05	0.0001
774	LOC111092086	No	1.7	1.5	0	2e-05
775	LOC111092199	No	2.2	3.3	0	1e-05
776	LOC111092488	No	1.2	3.3	1e-05	0.00013
777	LOC111092558	No	1.6	1.4	1e-05	0.0002
778	LOC111092561	No	1.2	1.6	3e-05	0.00034
779	LOC111092641	No	2.2	2.9	0	1e-05
780	LOC111092650	No	1.5	1.9	0	2e-05
781	LOC111092961	No	1.7	1	0	7e-05
782	LOC111093239	No	1.4	1.1	0	3e-05
783	LOC111093260	No	1.5	1.2	0	5e-05
784	LOC111093262	No	1.8	2.1	0	1e-05
785	LOC111093268	No	1.1	1.5	0.0001	0.00078
786	LOC111093322	No	1.1	1.1	0.00048	0.00261
787	LOC111093328	No	1.2	1.5	5e-05	0.00049
788	LOC111093376	No	1.5	1.1	1e-05	0.00016
789	LOC111093450	No	1.2	1.9	0	1e-05
790	LOC111093573	No	1.2	1.8	6e-05	0.00054
791	LOC111093708	No	1.3	1.7	5e-05	0.00045
792	LOC111093955	No	1.4	1.6	7e-05	0.00062
793	LOC111094002	No	1.2	1.9	2e-05	0.00022
794	LOC111094331	No	1.3	1.4	0.00021	0.00139
795	LOC111094534	No	1.2	1.7	0	5e-05
796	LOC111094575	No	1.9	1.1	0	4e-05
797	LOC111094580	No	1.2	1.4	0	6e-05
798	LOC111095125	No	1.7	4	2e-05	0.00023
799	LOC111095151	No	1.7	2.5	0	1e-05
800	LOC111095253	No	1.7	2.7	0	1e-05
801	LOC111095260	No	1.6	1.3	1e-05	0.00012
802	LOC111095347	No	1.7	1.1	0	7e-05
803	LOC111095394	No	1.4	2	1e-05	0.00011
804	LOC111095400	No	1.6	2.7	0	1e-05
805	LOC111095514	No	1.6	1.9	0	2e-05
806	LOC111095541	No	1.7	1.8	0	2e-05
807	LOC111095554	No	1.5	1.1	0	5e-05
808	LOC111095901	No	1.4	1.5	2e-05	0.00023
809	LOC111096040	No	1.4	1.1	0	8e-05
810	LOC111096049	No	1.3	1.5	0	7e-05
811	LOC111096076	No	1	2.2	9e-05	0.00074
812	LOC111096291	No	1.5	1.9	0	7e-05
813	LOC111096355	No	1.6	1.5	0	5e-05
814	LOC111096404	No	3.3	2.1	0	0
815	LOC111096746	No	1.3	1.3	3e-05	0.00033
816	LOC111096774	No	1.2	4.2	0	9e-05
817	LOC111096999	No	1.9	4.1	0.00342	0.01185
818	LOC111097072	No	1.7	1.5	1e-05	0.00018
819	LOC111097086	No	1	3	0.00049	0.00263
820	LOC111097154	No	1.2	2.1	0.00012	0.0009
821	LOC111097183	No	-3	6	0.00014	0.00104
822	LOC111097383	No	2.7	2.3	0.00028	0.00174
823	LOC111097402	No	1.8	2.2	0	1e-05
824	LOC111097434	No	1.2	3.6	8e-05	0.00065
825	LOC111097582	No	2	2.1	0	1e-05
826	LOC111097587	No	1.6	1.7	0	2e-05
827	LOC111097651	No	1.5	1.3	1e-05	0.00014
828	LOC111097724	No	1.4	2	1e-05	0.00014
829	LOC111097728	No	1.2	1.1	0.00055	0.0029
830	LOC111097825	No	1.3	1.8	1e-05	0.00011
831	LOC111097886	No	1.9	4	0.00515	0.01635
832	LOC111098001	No	1.4	2.5	0	3e-05
833	LOC111098109	No	1.3	2.1	0.0001	0.00079
834	LOC111098484	No	1.1	2.3	6e-05	0.00053
835	LOC111098513	No	1.6	1.5	0	9e-05
836	LOC111098542	No	1.4	1.5	3e-05	0.00034
837	LOC111098574	No	1.7	1.4	0	1e-05
838	LOC111098815	No	1.4	3.4	1e-05	0.00012
839	LOC111098966	No	-1	1.5	0.00936	0.02608
840	LOC119863874	No	-1.4	4.8	1e-05	0.00012
841	LOC119863906	No	1.2	4.7	0.00839	0.02394
842	LOC119863949	No	1.2	1.1	0.0006	0.0031
843	LOC119863991	No	1.4	1.5	2e-05	0.00022
844	LOC119864033	No	1.1	2.4	0.00142	0.006
845	LOC119864103	No	1.6	1	0	3e-05
846	LOC119864141	No	1.2	1.3	6e-05	0.00054
847	LOC119864174	No	1.1	2.5	1e-05	0.00017
848	LOC119864178	No	1.4	1.2	6e-05	0.00056
849	LOC119864181	No	1.6	1.6	0	1e-05
850	LOC119864307	No	1.2	2.9	0.00045	0.00248
851	LOC119864356	No	1.8	2.2	0.00079	0.00385
852	LOC119864513	No	1.9	1.4	0	6e-05
853	LOC119864602	No	2	2.3	0	4e-05
854	LOC119864653	No	1.7	1.3	0	7e-05
855	LOC119864727	No	2.1	2.8	0	1e-05
856	LOC119864844	No	1.2	1.3	0.00613	0.01879
857	LOC119864848	No	1.8	2.4	5e-05	0.00044
858	LOC119864981	No	2.1	1.6	0	1e-05
859	LOC119865018	No	1.4	7	0.00141	0.00596
860	LOC119865042	No	1.5	3.4	0.00029	0.00178
861	LOC119865046	No	1.5	2.2	1e-05	0.00011
862	LOC119865055	No	1.4	1.5	0.00052	0.00276
863	LOC119865060	No	2	3.3	2e-05	0.00026
864	LOC119865099	No	1.6	3.8	1e-05	0.00019
865	LOC119865100	No	1.2	3.7	1e-05	0.00018
866	LOC119865197	No	1.1	1.1	2e-05	0.0002
867	LOC119865688	No	1.3	1.9	0.00022	0.00142
868	LOC119865793	No	1.2	3.3	0.00351	0.01208
869	LOC119865863	No	1.3	1.8	1e-05	0.0002
870	LOC119865898	No	1.5	2.1	8e-05	0.00068
871	LOC119866119	No	1.7	1.6	0.00012	0.0009
872	LOC119866144	No	1.1	2.1	1e-05	0.00013
873	LOC119866148	No	1.3	3.1	0	6e-05
874	LOC119866170	No	1.5	1.3	1e-05	0.00015
875	LOC119866178	No	1.5	1.9	0	6e-05
876	LOC119866234	No	1.6	1.3	0	4e-05
877	LOC119866292	No	2	4.2	6e-05	0.00054
878	LOC119866294	No	1.8	3.7	6e-05	0.00054
879	LOC119866314	No	1.7	3.1	0	0
880	LOC119866373	No	1.5	1.8	2e-05	0.00022
881	LOC119866442	No	1.8	2.1	0	5e-05
882	LOC119866620	No	1.7	2.4	0.00057	0.00296
883	LOC119866653	No	1.1	1.6	3e-05	0.00029
884	LOC119866665	No	1.4	2.2	0	9e-05
885	LOC119866710	No	2.1	1.3	0	0
886	LOC119866734	No	3.1	3.6	0	2e-05
887	LOC119866745	No	1.3	1.6	0	9e-05
888	LOC119866748	No	2	2.7	0	1e-05
889	LOC119866907	No	2.6	1.6	0	0
890	LOC119866914	No	2.2	2.6	0	1e-05
891	LOC119867174	No	1.7	1.9	0	1e-05
892	LOC119867193	No	1.2	1.5	0.00054	0.00287
893	LOC119867443	No	2.1	1.5	0	0
894	LOC119867475	No	1.6	2.3	4e-05	0.0004
895	LOC119867487	No	1.5	2.6	0.00317	0.01115
896	LOC119867521	No	1.3	1.6	2e-05	0.00021
897	LOC119867565	No	1.7	4.8	3e-05	0.00033
898	LOC119867578	No	1.6	1.3	0.00868	0.02459
899	LOC119867639	No	1.2	1.1	5e-05	0.00048
900	LOC119867643	No	1.7	1.5	0	3e-05
901	LOC119867686	No	-1	5.4	0.01797	0.04379
902	LOC119867692	No	-2.3	1.3	0.00092	0.00431
903	LOC119868019	No	1.7	1.3	0	9e-05
904	LOC119868030	No	1.7	2.7	0	2e-05
905	LOC119868046	No	1.2	3	0	3e-05
906	LOC119868062	No	1.2	1.1	0.00013	0.00096
907	LOC119868065	No	1.5	4.8	0.011	0.02966
908	LOC119868082	No	1.3	2.2	0	8e-05
909	LOC119868233	No	1.1	1.8	7e-05	0.0006
910	LOC119868237	No	1.3	1.3	0	8e-05
911	LOC119868358	No	1.8	1.5	0	1e-05
912	LOC119868422	No	1.3	1.9	0	9e-05
913	LOC119868533	No	1.8	1.3	0	1e-05
914	LOC119868843	No	1.6	1.3	0.0017	0.00689
915	LOC119868934	No	1.5	2.4	1e-05	0.0001
916	LOC119869117	No	-3.1	3.9	0.00391	0.01314
917	LOC119869138	No	-3.8	2	0.00277	0.01
918	LOC119869150	No	-2.9	5.4	0.00057	0.00296
919	LOC119869335	No	1.4	1.2	0	6e-05
920	LOC119869417	No	1.7	1.1	0	6e-05
921	LOC119869532	No	1.3	2.4	0.00014	0.00103
922	LOC119869537	No	1.4	1.6	2e-05	0.00022
923	LOC119869616	No	1.5	1.8	0	2e-05
924	LOC119869669	No	1	1.3	0.00041	0.0023
925	LOC119869671	No	1.1	1.3	0.00091	0.00426
926	LOC119869764	No	1	2.4	0.00024	0.00154
927	LOC119869773	No	1.4	1.1	2e-05	0.00028
928	LOC119869900	No	1.7	1.8	4e-05	0.0004
929	LOC119869926	No	1.9	2.8	0	1e-05
930	LOC119869978	No	1.6	2.7	0	2e-05
931	LOC119869997	No	1.2	1.2	0.00018	0.00126
932	LOC119870091	No	1	1.3	6e-05	0.00052
933	LOC119870186	No	1.7	1.5	0	5e-05
934	LOC119870553	No	1.1	4.6	0.00138	0.00588
935	LOC119870566	No	1.3	1.3	0.00013	0.00094
936	LOC119870842	No	1.1	1.5	0.00032	0.00192
937	LOC119870938	No	1.8	1.2	4e-05	0.00037
938	LOC119870962	No	1.9	1.1	0	2e-05
939	LOC119870966	No	1.7	1.1	0	5e-05
940	LOC119871041	No	1.3	6.3	0.01861	0.04502
941	LOC119871171	No	2	1.3	0	1e-05
942	LOC119871197	No	1.7	1.1	0	3e-05
943	LOC119871554	No	1.5	2.7	0	1e-05
944	LOC119871617	No	1.7	1.1	0	5e-05
945	LOC119871713	No	1.4	1.4	0.00094	0.00438
946	LOC119871790	No	1.5	2	0	3e-05
947	LOC119871867	No	1.3	2.1	3e-05	0.00032
948	LOC119871961	No	1.4	3.3	1e-05	0.00013
949	LOC119872052	No	1.4	1.5	0.0029	0.01036
950	LOC119872418	No	2.3	1.1	1e-05	0.00012
951	LOC119872493	No	1.5	1.2	0	6e-05
952	LOC119872514	No	1.8	1.3	0	2e-05
953	LOC119872602	No	2.2	1.4	0.00017	0.0012
954	LOC119872614	No	2.7	1.4	0	0
955	LOC119872644	No	2.1	1.2	0	0
956	LOC119872739	No	1.1	2.6	0.00694	0.0207
957	LOC119872740	No	1.1	1.7	0.00015	0.00109
958	LOC119872768	No	2.8	2.8	0.00035	0.00205
959	LOC119872840	No	1.6	1.1	7e-05	0.00064
960	LOC119872871	No	1.7	1.1	0.00031	0.00188
961	LOC119873202	No	1.5	1.1	1e-05	0.00013
962	LOC119873309	No	1	1.4	0.0032	0.01124
963	LOC119873485	No	1.4	6.7	0.01448	0.03686
964	LOC119873493	No	1.7	1.3	0.0003	0.00182
965	LOC119873516	No	1.9	5.1	0.01839	0.04457
966	LOC119873588	No	1.4	1.1	0.00014	0.001
967	LOC119873615	No	1.8	2.4	0	2e-05
968	LOC119873719	No	1.7	1.9	0	2e-05
969	LOC119873789	No	1.3	2.4	0.00037	0.00214
970	LOC119873800	No	1.3	1.5	0.00825	0.0236
971	LOC119873848	No	1.5	1.1	1e-05	0.0001
972	LOC119873901	No	1.1	1.6	0	2e-05
973	LOC119874041	No	1.1	1.1	0.00784	0.02265
974	LOC119874085	No	1.4	2.3	0.00048	0.00259
975	LOC119874194	No	1.1	2.3	0	5e-05
976	LOC119874216	No	1.5	1.2	2e-05	0.0002
977	LOC119874274	No	1.5	1.3	4e-05	0.00039
978	LOC119874445	No	1.5	1.1	1e-05	0.00012
979	LOC119874537	No	-1.6	2.7	0.00285	0.01021
980	LOC119874550	No	1.3	1.6	0	2e-05
981	LOC119874623	No	1.2	1.5	8e-05	0.00065
982	LOC119874957	No	1.1	1.1	1e-05	0.00015
983	LOC119875994	No	1.5	2.9	0	0
984	LOC119875995	No	1.4	2.7	0	1e-05
985	LOC119875996	No	1.3	2.9	0	1e-05
986	LOC119876004	No	-1.2	5.1	0.00104	0.00473
987	LOC119876147	No	2	4	3e-05	0.00034
988	LOC119876311	No	1.5	1	2e-05	0.00027
989	LOC119876425	No	-1.8	4	0.0119	0.03157
990	LOC119876450	No	1.5	1.2	1e-05	0.00011
991	LOC119876465	No	-1.1	6.4	0.00244	0.00905
992	LOC119876470	No	2.9	1.3	1e-05	0.0002
993	LOC119876627	No	2.3	1.1	1e-05	0.00014
994	LOC119876631	No	1.6	3.7	0.00556	0.01737
995	LOC119876634	No	1.4	1.2	0.01574	0.03944
996	LOC119876635	No	1.7	3.2	0.00046	0.00252
997	LOC119876640	No	1.1	1.1	0.00346	0.01195
998	LOC119876659	No	-1.3	4.9	0.00157	0.00647
999	LOC119876667	No	-1.4	3.9	0.00788	0.02275
1000	LOC119876680	No	1.5	3.9	0.00569	0.01767
1001	LOC119876681	No	1.2	3.5	0.00377	0.01278
1002	LOC119876720	No	1	2	0.00147	0.00614
1003	LOC119876729	No	1.4	2.2	1e-05	0.00011
1004	LOC119876741	No	1.7	1.1	0	5e-05
1005	LOC119876787	No	1.8	2.9	0	1e-05
1006	LOC119876866	No	1	1.6	0.01032	0.02822
1007	LOC119876970	No	-3	2.9	0.00075	0.00369
1008	LOC119877011	No	1.1	3.1	1e-05	0.00015
1009	LOC119877014	No	1.2	1.4	9e-05	0.00077
1010	LOC119877031	No	-1.8	2	0.00741	0.02177
1011	LOC119877038	No	1.6	1.5	1e-05	0.00014
1012	LOC119877051	No	1.4	2.1	0	3e-05
1013	LOC119877092	No	1.5	1.8	0	2e-05
1014	LOC119877104	No	1.1	2.8	1e-05	0.00016
1015	LOC119877156	No	1.5	1.1	1e-05	0.00011
1016	LOC119877163	No	1.3	4.5	0.00252	0.00931
1017	LOC119877184	No	1.8	1.2	0	6e-05
1018	LOC119877203	No	1.1	6.5	0.01324	0.03439
1019	LOC119877236	No	2.1	3.9	1e-05	0.00015
1020	LOC119877248	No	1.6	3.3	0	2e-05
1021	LOC119877364	No	1.8	2.9	0	1e-05
1022	LOC119877400	No	-1.1	2.1	0.00868	0.02458
1023	LOC119877409	No	1.5	1.4	1e-05	0.00017
1024	LOC119877444	No	1.2	1.4	0.00017	0.0012
1025	LOC119877466	No	-1.2	2.3	0.01482	0.03757
1026	LOC119877534	No	1.5	1.7	1e-05	0.00015
1027	LOC119877537	No	1	1.6	0.00084	0.00401
1028	LOC119877580	No	2.5	3.9	1e-05	0.00013
1029	LOC119877599	No	-2.8	7.4	9e-05	0.00076
1030	LOC119877631	No	1.4	4.1	0	1e-05
1031	LOC119877656	No	1.4	2.6	3e-05	0.00032
1032	LOC119877688	No	-1.1	1.4	0.00737	0.02169
1033	LOC119877834	No	1.5	1.5	2e-05	0.00023
1034	LOC119877926	No	2.3	3	0.00089	0.00419
1035	LOC119878020	No	-1.5	1.4	0.00964	0.02669
1036	LOC119878048	No	1.4	1.6	0.00014	0.00103
1037	LOC119878060	No	1.5	1.4	0	5e-05
1038	LOC119878161	No	1.7	1.9	0	2e-05
1039	LOC119878242	No	1.9	2	0	0
1040	LOC119878264	No	1.2	1.2	2e-05	0.00021
1041	LOC119878487	No	1.2	4.1	0.00043	0.00241
1042	LOC119878686	No	1.5	4.3	0.00865	0.02452
1043	LOC119878688	No	1	1.3	0.00337	0.01171
1044	LOC119878697	No	1.4	2	8e-05	0.00069
1045	LOC119878710	No	1.7	3.4	0.00118	0.00522
1046	LOC119878730	No	-1.3	1.6	0.00822	0.02353
1047	LOC119878734	No	1.1	2	0.00388	0.01308
1048	LOC119878754	No	1.8	1.6	2e-05	0.0002
1049	LOC119878758	No	1.2	4.7	0	7e-05
1050	LOC119878759	No	1	1.2	0.02106	0.04963
1051	LOC119878760	No	1.3	1.1	0.0012	0.00526
1052	LOC119878767	No	-8.2	2.2	4e-05	0.00041
1053	LOC119878795	No	1.8	3	5e-05	0.00046
1054	LOC119878885	No	2.1	1.1	9e-05	0.00076
1055	LOC119878966	No	1.5	2.6	0.00279	0.01004
1056	LOC119878968	No	1.9	1.7	0	1e-05
1057	LOC119878984	No	1.6	2.1	0.00011	0.00086
1058	LOC119879253	No	1.6	1	1e-05	0.00016
1059	LOC119879300	No	1.8	4.3	0	3e-05
1060	LOC119879320	No	1.4	2.3	0	9e-05
1061	LOC119879414	No	1.7	4.1	1e-05	0.00017
1062	LOC475575	No	1.2	1.1	3e-05	0.00031
1063	LOC475605	No	2.4	2.4	0.00011	0.00082
1064	LOC476816	No	-1.2	5.3	0.00027	0.00169
1065	LOC477325	No	-1.1	5.1	0	5e-05
1066	LOC477353	No	1.3	2.4	0.01311	0.03411
1067	LOC477365	No	1.5	1.2	0.02125	0.04992
1068	LOC477539	No	1.4	3	8e-05	0.00069
1069	LOC477540	No	4	3	3e-05	0.00035
1070	LOC478678	No	-1.5	3.3	0.00021	0.00139
1071	LOC479761	No	1.2	2.2	0.01041	0.0284
1072	LOC479911	No	-2.5	1.9	0.00642	0.01949
1073	LOC479912	No	-1.2	5.6	0.0023	0.00865
1074	LOC482707	No	2.4	2.5	0.0001	0.0008
1075	LOC486353	No	1.9	7.1	0.00125	0.00544
1076	LOC487172	No	1.6	2.7	0.00151	0.00628
1077	LOC488622	No	-1.6	2.6	0.00046	0.00251
1078	LOC489516	No	-2	1.9	0.00243	0.00903
1079	LOC490151	No	1.7	6.9	0.00095	0.0044
1080	LOC491462	No	1.3	1.9	0	8e-05
1081	LOC491550	No	1	1.1	0.00048	0.00261
1082	LOC607937	No	-1.3	1.6	0.00339	0.01176
1083	LOC608120	No	1.5	1.3	1e-05	0.00011
1084	LOC609800	No	-1.9	2.7	0.00272	0.00984
1085	LOC610994	No	1	1.9	0.00068	0.00343
1086	LOC611538	No	-1	3	0.01323	0.03437
1087	LOC612180	No	-3	3.3	0.00379	0.01283
1088	LOC612254	No	1.4	3.9	0.00884	0.02493
1089	LOC612422	No	-1.5	5.2	0.00224	0.00849
1090	LONRF2	No	1.1	2.1	0.00381	0.01289
1091	LONRF3	No	1.5	4.5	0	1e-05
1092	LOX	No	-2.9	4.1	0.00503	0.01602
1093	LPAR3	No	-1.1	3.3	0.00461	0.01495
1094	LPCAT1	No	1.3	8.7	0.0082	0.0235
1095	LPXN	No	-1.2	2.7	0.00206	0.00796
1096	LRATD1	No	1.9	5.7	1e-05	0.00011
1097	LRG1	No	-1.3	4.8	0.01816	0.04415
1098	LRP12	No	-1.7	3.8	0.00022	0.00142
1099	LRP3	No	1.4	2.4	0.00114	0.00507
1100	LRRC25	No	-1.3	2.6	0.01017	0.02788
1101	LRRC32	No	-1.3	3.4	0.00161	0.00661
1102	LRRC71	No	1.8	2.2	1e-05	0.00012
1103	LRRC8B	No	-1	4.6	6e-05	0.00057
1104	LRRC8C	No	-1.2	3.9	0.00699	0.02082
1105	LRRK2	Yes	2	9.4	0.00067	0.00339
1106	LSP1	No	-1.4	4.8	0.00233	0.00875
1107	LTBP1	No	-1.4	6.8	0.00063	0.00323
1108	LTBP2	No	1.1	9.2	0.00234	0.00879
1109	LTF	No	2.5	6.7	0.01594	0.03987
1110	LUM	No	-3.3	5.6	0.0002	0.00135
1111	LY6G5B	No	1.6	1.2	1e-05	0.00015
1112	MAFF	No	-1.7	2.5	0	6e-05
1113	MAGI1	No	1.5	5.7	0	6e-05
1114	MAGI2	Yes	1.5	4.7	2e-05	0.00026
1115	MAMLD1	No	1	3.4	0.00055	0.00288
1116	MANF	No	-1.2	5.2	3e-05	0.00035
1117	MAOA	No	-1.9	5.1	0.00447	0.01457
1118	MAOB	No	-2.8	2.1	0.01336	0.03464
1119	MAP1A	No	-1.6	3.3	0.01099	0.02965
1120	MAP1LC3B	No	-1.1	5.6	0	1e-05
1121	MAP2K3	No	-1.1	5.3	1e-05	0.0001
1122	MAP3K13	Yes	2.2	4.1	0	1e-05
1123	MAP3K15	No	2.5	1.7	0	0
1124	MAP6	No	1.6	2.9	0.00689	0.02059
1125	MAP7D3	No	-1	4.3	0.00133	0.0057
1126	MAPK8IP1	No	1	5.3	0.00029	0.00178
1127	MAPK8IP3	No	1.4	4.6	0	2e-05
1128	MARK1	No	1.5	3.7	9e-05	0.00074
1129	MAT1A	No	1.1	3.2	0.01337	0.03465
1130	MBIP	No	1	5	0.00033	0.00194
1131	MCOLN3	No	2.2	2.4	3e-05	0.00031
1132	MDFI	No	-1.4	3.2	0.00619	0.01893
1133	ME1	No	-1.5	5.1	0.00016	0.00113
1134	ME3	No	-1.8	2.5	0.00028	0.00173
1135	MED23	No	1	6.5	0	4e-05
1136	MEDAG	No	-2.8	2	0.00046	0.00251
1137	METRNL	No	-1.7	3.5	0.00047	0.00254
1138	METTL24	No	1.5	4.1	0.00033	0.00197
1139	METTL7A	No	1.3	8.7	0.00091	0.00427
1140	MFAP2	No	-1.3	2.1	0.00863	0.02447
1141	MFGE8	No	-1	6.3	0.00197	0.00769
1142	MGAT3	No	-2.4	2.7	0.00169	0.00685
1143	MGST1	No	-2.3	4.1	3e-05	0.00037
1144	MIA	No	1.1	1.8	0.0016	0.00656
1145	MICAL3	No	-1	4.5	0.00888	0.02501
1146	MICU2	No	-1	4.6	0	9e-05
1147	MID1	No	-2.1	3.8	0.00053	0.00281
1148	MIER2	No	1.1	4.3	0	3e-05
1149	MILR1	No	-1.1	2	0.01669	0.0413
1150	MIOX	No	1.6	2.2	0.00058	0.003
1151	MIR8792	No	1.7	3.2	0	4e-05
1152	MIR8858	No	1.8	5.5	3e-05	0.00035
1153	MIR8895	No	2.2	1.6	0	0
1154	MIR8904B	No	1.1	1.2	0	9e-05
1155	MISP	No	-2.1	1.2	0.01978	0.04721
1156	MLIP	No	3.1	1.6	8e-05	0.00069
1157	MME	No	2.1	6.4	0.00164	0.0067
1158	MMP1	No	-2.6	5	0.02015	0.04791
1159	MMP2	No	-2.4	6.5	0.00078	0.0038
1160	MNDA	No	-1.4	4.8	0.00021	0.00139
1161	MOGAT1	No	1.3	2.1	0.00118	0.00522
1162	MOXD1	No	-3.2	1.6	0.00013	0.00098
1163	MPDZ	No	-1.6	4.5	0.00178	0.0071
1164	MRC2	No	1	7	0.00143	0.00602
1165	MRO	No	1.8	1.1	0	5e-05
1166	MRPS31	No	-1	4.4	0	9e-05
1167	MS4A7	No	-1.4	1.8	0.00525	0.01661
1168	MSH5	No	1.3	1.8	0	3e-05
1169	MSI1	Yes	2.1	1.2	0.00035	0.00204
1170	MTAP	Yes	-2	3.7	0.00189	0.00746
1171	MTARC2	No	1.1	5.4	2e-05	0.00024
1172	MTCL1	No	-1.5	3.5	9e-05	0.00076
1173	MTHFD2	Yes	-1.6	3.2	0.00172	0.00694
1174	MTUS2	No	1.9	4.3	2e-05	0.00028
1175	MUC1	Yes	-4.4	4	0.01062	0.02888
1176	MX2	No	-1.8	3.8	0.00401	0.01341
1177	MXD1	No	-1.1	2.8	0.01048	0.02856
1178	MXRA5	No	-2.4	6.3	0.00025	0.00158
1179	MXRA8	No	-1.6	3.2	0.0043	0.01418
1180	MYB	Yes	-3	1.1	0.0002	0.00133
1181	MYBPC2	No	-1.1	1.7	0.01793	0.04373
1182	MYC	Yes	-2	4.3	0.00036	0.00209
1183	MYCN	Yes	1.2	3.3	0.02077	0.04908
1184	MYLK3	No	2.8	2.4	0.00062	0.00316
1185	MYO3B	No	1.8	3.7	0	0
1186	MYOM1	No	2.5	3.7	3e-05	0.00031
1187	MZT1	No	-1.1	3.1	0.0001	0.00079
1188	NAMPT	No	-1.1	6.9	7e-05	0.0006
1189	NAV1	No	-1.5	6.1	7e-05	0.00061
1190	NAV3	No	-1.3	3	0.01296	0.03379
1191	NBL1	No	-2.1	4.1	9e-05	0.00076
1192	NCS1	No	-1.3	1.9	0.00419	0.01386
1193	NDRG1	Yes	-1.1	7.2	0.00823	0.02357
1194	NDUFA4L2	No	-3.7	3.2	0.01174	0.03123
1195	NDUFB6	No	-1.1	4	0	8e-05
1196	NEBL	No	-3.1	4.6	0.00119	0.00525
1197	NEIL1	No	2.1	2.8	0	1e-05
1198	NEU4	No	1.9	1.3	0.00389	0.01308
1199	NEXN	No	-1.6	1.5	0.02112	0.04975
1200	NGEF	No	-1.9	2	0.0013	0.0056
1201	NIBAN1	No	-1.1	6.4	0.00053	0.00281
1202	NICN1	No	1.3	2.8	0	1e-05
1203	NKX2-1	Yes	2	4.8	0.00225	0.00853
1204	NMNAT2	No	-1.2	2.1	0.0022	0.00835
1205	NMT2	No	-1.6	3.1	0.00261	0.00955
1206	NOB1	No	-1	3.7	0.00037	0.00213
1207	NPAS2	No	1.1	2.7	0.0001	0.00078
1208	NPR1	No	1.2	3.1	0.002	0.00778
1209	NPTX2	No	-3.2	4.7	0.00081	0.00392
1210	NQO1	Yes	-2.7	4.9	0.0025	0.00926
1211	NR4A3	Yes	-1.4	2.4	0.00272	0.00986
1212	NRARP	No	-2.2	2.9	9e-05	0.00077
1213	NREP	No	1.3	3.8	0.00016	0.00115
1214	NRG1	Yes	3.1	3.8	0	0
1215	NRGN	No	1.3	1.4	0.00021	0.00139
1216	NSG1	No	-2.4	2.7	0.00082	0.00395
1217	NSUN7	No	1.1	4	0.01655	0.04103
1218	NT5E	No	-2.1	2.6	0.00443	0.0145
1219	NTN1	No	-3.7	1.2	7e-05	0.00058
1220	NTRK2	Yes	-3.6	1.4	0.00248	0.00917
1221	NUDT16	No	-1.7	1.7	0.00035	0.00206
1222	NUDT17	No	1.1	1.8	0.00015	0.00104
1223	NUDT2	No	-1.1	1.4	9e-05	0.00071
1224	NUP210	No	1.6	6.5	0	0
1225	NUTF2	No	-1	4.6	1e-05	0.00013
1226	NXNL2	No	1.5	1.3	4e-05	0.00041
1227	OAF	No	-1.7	3.1	0.00162	0.00662
1228	OASL	No	-1.2	2.5	0.01567	0.0393
1229	OBSL1	No	1.4	4.7	0.00054	0.00287
1230	ODF3B	No	1.2	2.6	6e-05	0.00056
1231	OLFML1	No	1.1	4.3	0.00408	0.01357
1232	OR7D4	No	1.7	3.5	0	1e-05
1233	OSGIN2	No	-1.5	3.2	8e-05	0.00065
1234	OSM	No	-2	1.9	0.01505	0.03806
1235	OSTM1	No	-1	5.2	0	1e-05
1236	OVGP1	No	1.3	1.7	0	4e-05
1237	P2RX1	No	1.6	2.1	0.00055	0.00288
1238	P3H3	No	-1.9	1.9	0.00758	0.02209
1239	P4HA1	No	-1.2	7.5	0	8e-05
1240	PADI2	No	-1.4	5.5	0.00205	0.00793
1241	PALD1	No	-1.3	3.2	0.01942	0.04649
1242	PALLD	No	-1.5	6.5	6e-05	0.00051
1243	PALM3	No	1.8	4.4	0	4e-05
1244	PALMD	No	-1.8	1.6	0.01474	0.03742
1245	PAMR1	No	1.7	2.8	0.00019	0.00131
1246	PAPPA	No	-2	3	0.0047	0.01518
1247	PAQR4	No	1	4.9	0.00133	0.00569
1248	PARK7	No	-1.1	5.3	0	3e-05
1249	PCOLCE	No	-1.5	4.1	0.00934	0.02604
1250	PCP2	No	1.1	1.7	0.00024	0.00153
1251	PCSK5	No	1.6	4.2	0	9e-05
1252	PCSK6	No	-1.1	4.1	0.00723	0.02137
1253	PDE2A	No	-2.1	3.6	0.00179	0.00716
1254	PDE4B	No	-1.5	5.2	0.00134	0.00575
1255	PDE4D	No	1.9	6.5	0	1e-05
1256	PDGFB	Yes	-1.5	2.1	6e-05	0.00051
1257	PDGFRA	Yes	-3.1	4.1	0.00091	0.00427
1258	PDIA2	No	1.1	2.3	0.00228	0.00862
1259	PDK1	Yes	-1.1	6.5	0.00016	0.00112
1260	PDLIM5	No	-1.4	5.9	0	4e-05
1261	PDLIM7	No	-1	4.6	0.00196	0.00765
1262	PDZD2	No	1.2	6.4	0.00726	0.02144
1263	PDZD4	No	3.1	2.4	5e-05	0.00049
1264	PDZRN3	No	-1.9	1.6	0.00687	0.02054
1265	PFKP	No	-1.2	6.6	0.00048	0.00259
1266	PGAM1	No	-1	8.4	0.0017	0.0069
1267	PGBD2	No	1.3	2.6	0	1e-05
1268	PGF	No	-1.2	2.7	0.00251	0.00926
1269	PGK1	No	-1.1	8.1	5e-05	0.00047
1270	PHLDA1	No	-2.3	4.8	1e-05	0.00013
1271	PHLDA2	No	-1.6	2.7	0	8e-05
1272	PHLDA3	No	-1.2	4.1	0.00038	0.00218
1273	PHLDB3	No	1.5	3.1	0	0
1274	PHTF2	No	-1.1	2.9	0.00091	0.00427
1275	PI15	No	-2.5	2	0.02014	0.04789
1276	PID1	No	-1.8	2.1	0.00194	0.0076
1277	PIK3AP1	No	-1.2	4.3	0.00181	0.0072
1278	PILRA	No	-1.1	2.9	0.01244	0.03273
1279	PIR	No	-2.6	2	0.00744	0.02182
1280	PISD	No	1.2	5	0	0
1281	PITPNC1	No	-1.5	4	0.00268	0.00973
1282	PITPNM2	No	1	5.3	0	8e-05
1283	PKDCC	No	1.2	5	0.00838	0.02393
1284	PKHD1	No	2.5	5.8	0.00056	0.00292
1285	PLA2G1B	No	2.8	1.2	0.0072	0.02132
1286	PLA2G4B	No	1.5	1.1	0.00023	0.00146
1287	PLA2R1	No	-1.9	3.3	0.00317	0.01115
1288	PLAAT4	No	-1.4	3.1	0.00285	0.01021
1289	PLAC8B	No	-1.7	1.6	0.00419	0.01386
1290	PLAT	No	-2.6	4.3	0.00095	0.00441
1291	PLAU	No	-1.6	4.3	0.00242	0.009
1292	PLCE1	No	1.4	4.9	0.00027	0.00169
1293	PLCXD1	No	1.5	3.6	0.00254	0.00935
1294	PLCXD3	No	1.3	3.3	0.01786	0.04359
1295	PLEK	No	-1.3	6.2	0.00177	0.00708
1296	PLK3	No	-1.2	3.6	0.00037	0.00212
1297	PLOD1	No	-1.1	6.6	0.00075	0.0037
1298	PLPP2	No	1.2	4.8	0.00032	0.00192
1299	PLPP3	No	-2	5.4	1e-05	0.00019
1300	PLS1	No	1.4	5.9	0.0093	0.02597
1301	PLXNB1	No	1.1	7.1	0.00011	0.00082
1302	PPARG	Yes	-1.1	3.7	0.00222	0.00841
1303	PPEF1	No	1.8	1.5	6e-05	0.00056
1304	PPID	No	-1.1	4.4	5e-05	0.00047
1305	PPM1J	No	1.4	2.9	0	7e-05
1306	PPP1R14C	No	1.2	5.8	0.00746	0.02187
1307	PPP1R16A	No	1.3	4	0	1e-05
1308	PPP1R16B	No	-1.2	3	0.0052	0.01649
1309	PPP1R1B	No	1.8	2.3	0.00379	0.01285
1310	PPP1R3C	No	-1.9	1.6	0.0139	0.0357
1311	PPP1R9A	No	1.2	6.4	0.00384	0.01299
1312	PPT2	No	1.5	4.1	0	0
1313	PRDM1	Yes	-2	4	0.00028	0.00175
1314	PRDM16	Yes	1	4.1	0.00745	0.02186
1315	PRDM6	No	4.2	1.2	0	1e-05
1316	PRDX1	No	-1	7.7	0	4e-05
1317	PRELP	No	-2.1	3.5	0.01828	0.04439
1318	PREPL	No	1.5	6.8	0	0.0001
1319	PRKAR1B	No	1.4	3.1	0.01058	0.02879
1320	PRKCH	No	-1.3	3.7	0.00083	0.00398
1321	PRKCQ	No	1.8	4.3	0.00601	0.01848
1322	PRMT8	No	1.5	1.4	1e-05	0.00017
1323	PROM1	No	-3.2	3.2	0.01728	0.04245
1324	PROS1	No	-1.8	2.5	0.00995	0.0274
1325	PROSER2	No	-2.6	1.1	0.00427	0.01409
1326	PRR15L	No	1.2	5.7	0.00207	0.00797
1327	PRRG3	No	-2.4	1.3	0.00144	0.00603
1328	PRRX1	Yes	-2.1	3.9	0.00021	0.00138
1329	PRSS23	No	-1.9	4.4	0.00014	0.00103
1330	PSAT1	No	-1.2	4.8	0.00128	0.00554
1331	PSD	No	1.3	2.1	0	1e-05
1332	PSMB6	No	-1	5	0	8e-05
1333	PSMD7	No	-1	5.3	0	6e-05
1334	PTGES	No	-2.8	2.2	0.00105	0.00476
1335	PTGFR	No	1.4	1.8	0.01614	0.04026
1336	PTGS1	No	-1.9	1.3	0.01869	0.04515
1337	PTGS2	No	-2.9	2.9	0.0082	0.0235
1338	PTP4A1	Yes	-1.2	6.9	0	3e-05
1339	PTPN13	Yes	1.7	8	1e-05	0.00012
1340	PTPN3	No	1.2	5.3	4e-05	0.00038
1341	PTPRU	No	-2.7	3.8	0.00035	0.00203
1342	PUS7	No	1	5.5	8e-05	0.00066
1343	PYCARD	No	-1.1	2.3	0.00261	0.00957
1344	PYCR1	No	-1.4	4.2	0.00162	0.00662
1345	PYROXD2	No	1.3	4.4	1e-05	0.00012
1346	QPCT	No	-1.2	3	0.01678	0.04148
1347	RAB7B	No	-1.2	4	0.00645	0.01956
1348	RAB8B	No	-1.1	6.1	0	4e-05
1349	RAC3	No	1.6	4.2	0.00045	0.00246
1350	RAD21L1	No	1.7	1.4	0	3e-05
1351	RALGPS2	No	-1.2	3.2	0.00635	0.0193
1352	RALYL	No	1.3	1.8	0.00361	0.01236
1353	RAP1B	Yes	-1.1	6.3	8e-05	0.0007
1354	RAPGEF3	No	1.8	5.2	9e-05	0.00076
1355	RARB	No	-2.2	2.1	0.00097	0.00447
1356	RARG	No	1	4.9	1e-05	0.00012
1357	RARRES2	No	-2.5	2.4	0.00083	0.00398
1358	RASGRF2	No	2.6	5.4	0.00011	0.00087
1359	RASGRP1	No	1	4.3	0.01881	0.04536
1360	RASGRP2	No	-1.1	2.3	0.00317	0.01115
1361	RASSF10	No	1.5	4.7	0.00086	0.00408
1362	RASSF9	No	-1.2	4.5	0.00027	0.0017
1363	RBBP8NL	No	1.7	2.1	0	7e-05
1364	RBM3	No	1	4.7	1e-05	0.00013
1365	RBM7	No	-1.3	3.4	0	2e-05
1366	RBP1	No	-2.3	1.6	0.0005	0.00269
1367	RCAN2	No	1.5	1.4	0.0018	0.00718
1368	RCN3	No	-1.4	3.1	0.01645	0.04086
1369	RDH5	No	1.4	2.7	0	2e-05
1370	RECK	No	-1.1	1.8	0.01289	0.03367
1371	REEP4	No	-1.1	3.4	0.00246	0.00913
1372	REEP6	No	1.5	1.9	0.0006	0.00311
1373	REL	Yes	-1.9	5.7	0	4e-05
1374	RELN	Yes	-3.5	2	0.00126	0.00545
1375	RELT	No	-1	2.4	0.0001	0.00081
1376	REXO2	No	-1.3	3.2	0.00064	0.00327
1377	RFC3	No	-1.1	2.2	0.00031	0.00187
1378	RGCC	No	-1.4	5.4	0.00076	0.00373
1379	RGS1	No	-1.5	3.5	0.00268	0.00974
1380	RGS11	No	2.5	2.8	0	2e-05
1381	RGS4	No	-2	1.4	0.00044	0.00242
1382	RGS6	No	2	1.7	0.00234	0.00879
1383	RGS9BP	No	1.2	1.2	0.00177	0.00708
1384	RGSL1	No	1.5	1.4	0	0
1385	RHBDL3	No	-1.4	1.1	0.01874	0.04522
1386	RHOH	Yes	-1.1	1.2	0.00357	0.01225
1387	RHOV	No	-2.7	2.4	0.00248	0.0092
1388	RHPN2	No	1.3	4.7	0.00047	0.00257
1389	RIIAD1	No	1.1	2.6	0.00157	0.00645
1390	RILP	No	1.1	2.1	4e-05	0.00044
1391	RILPL2	No	1.1	5.7	5e-05	0.00046
1392	RIMBP2	No	1.8	4.1	0	7e-05
1393	RND1	No	-1.7	3.8	0.01742	0.04271
1394	RND3	No	-1.7	3.6	0.00666	0.02003
1395	RNF128	No	1	3.1	0.00317	0.01116
1396	RNF19B	No	-1	4.9	4e-05	0.00037
1397	RNF39	No	1.3	1.7	0.00145	0.00608
1398	RNLS	No	1.3	2.4	0.00032	0.00192
1399	ROBO1	Yes	-1.4	5.2	0.00727	0.02145
1400	RORC	No	2.1	1.7	0	9e-05
1401	ROS1	Yes	2.1	8.3	0.00357	0.01226
1402	RPL21	No	-1.2	2.3	5e-05	0.00045
1403	RPL7A	No	3.1	5.1	0.00044	0.00244
1404	RRAGB	No	1	1.6	8e-05	0.0007
1405	RSRP1	No	1.1	4.1	9e-05	0.00074
1406	RUFY4	No	2.3	3.5	1e-05	0.00012
1407	RUNX2	Yes	-1.4	5.1	0.00212	0.00812
1408	RUNX3	No	-1.2	3.5	0.00302	0.01071
1409	S100A12	No	-2.3	3.3	0.01528	0.03854
1410	S100A4	No	-1.6	4.5	0.00095	0.00441
1411	S100A6	No	-1.2	8.2	0	3e-05
1412	S100A8	No	-2.1	4.3	0.0186	0.045
1413	SAMD11	No	-1.8	2.8	0.00048	0.00261
1414	SAMD4A	No	-1.2	4	0.00317	0.01115
1415	SAMHD1	Yes	-1.2	5.5	0.0021	0.00805
1416	SARDH	No	1.1	3.8	0.00012	0.0009
1417	SBK2	No	2.9	1	0.00019	0.00128
1418	SCARA3	No	-1.2	5.2	0.00216	0.00825
1419	SCARA5	No	-2.4	1.5	0.01189	0.03155
1420	SCNN1B	No	1.2	5.5	0.01626	0.04051
1421	SCNN1G	No	2.1	3.6	6e-05	0.00055
1422	SCUBE1	No	2	5.4	0.00121	0.00531
1423	SDCCAG8	No	1.2	3.6	0	0
1424	SDHD	Yes	-1	5.3	0	5e-05
1425	SEC23B	No	-1	5.9	0	2e-05
1426	SEC61B	No	-1.2	4.5	1e-05	0.0001
1427	SELENOM	No	-1.8	2.6	0.00096	0.00444
1428	SELENOP	No	1.1	9.8	0.00417	0.01381
1429	SEMA3F	No	-2	4.5	0.00027	0.00169
1430	SEMA4G	No	1.8	5.9	1e-05	0.00016
1431	SEMA7A	No	-1.3	5.1	0.0008	0.00388
1432	SEPTIN4	No	-1.1	5.2	0.01198	0.03175
1433	SEPTIN7	No	-1	6.6	0	1e-05
1434	SERP2	Yes	1.6	3.4	0.00057	0.00296
1435	SERPINA1	No	-1.2	5.8	0.00316	0.01113
1436	SERPINA9	No	2.6	1.4	0.01558	0.03911
1437	SERPINE1	No	-2.2	4.3	0.00208	0.00802
1438	SERPINE2	No	-3.6	3.4	0.00038	0.00218
1439	SERPINF1	No	-2.9	4.5	0.00028	0.00173
1440	SERPING1	No	-1.1	6.4	0.0017	0.0069
1441	SERTAD4	No	-3.7	3.1	0.00221	0.00838
1442	SESN1	Yes	1.3	4.3	0.00017	0.00118
1443	SESTD1	No	-1.1	5.4	6e-05	0.00057
1444	SETD4	Yes	1.1	2.9	0	0
1445	SFRP1	Yes	-2.1	2	0.01516	0.03829
1446	SFRP2	Yes	-4.2	2	0.0187	0.04517
1447	SFTA2	No	2.7	2.3	0.00027	0.00167
1448	SFXN5	No	1.5	4.3	0	8e-05
1449	SGCD	No	-2.5	1.7	0.00777	0.02252
1450	SGK1	Yes	1.2	6.6	0.00106	0.0048
1451	SGK3	No	-1.3	2.6	9e-05	0.00076
1452	SGPP1	No	-1.6	2.6	0.00176	0.00705
1453	SH2D3A	No	1.2	3.5	0.00023	0.0015
1454	SH3BGRL2	No	-1.8	3.7	0.0077	0.02236
1455	SH3GL2	No	2	1.7	0.00034	0.00201
1456	SH3PXD2B	No	-1.1	6	0.0022	0.00836
1457	SH3RF2	No	1.4	4.1	0.00021	0.00139
1458	SHANK2	No	1.7	4.9	5e-05	0.00048
1459	SHISAL1	No	-2.4	3.7	0.00311	0.01098
1460	SHMT2	No	-1	5.3	0.00011	0.00083
1461	SHROOM1	No	1.4	3.5	0	4e-05
1462	SHROOM3	No	1.4	6.1	0.00018	0.00124
1463	SIDT1	No	-2.7	1.7	0.01409	0.03607
1464	SIGLEC1	No	-1.2	3.9	0.00502	0.01602
1465	SIX1	Yes	-3.1	1	0.00571	0.01773
1466	SIX4	No	-2.2	3.4	0.00123	0.00538
1467	SLAMF7	No	-1.2	1.5	0.00079	0.00385
1468	SLC11A2	No	1.3	6.6	3e-05	0.00032
1469	SLC13A2	No	2.5	2.8	0.00021	0.00138
1470	SLC16A4	No	1.4	1.4	2e-05	0.00026
1471	SLC16A6	No	-1.1	1.9	0.00509	0.01619
1472	SLC1A3	No	1.8	4.7	2e-05	0.00021
1473	SLC1A4	No	-1.5	4.5	0.0014	0.00592
1474	SLC22A15	No	1.3	3.5	0	8e-05
1475	SLC22A23	No	1.5	6.5	0.00023	0.00146
1476	SLC22A3	No	2	5	0.00653	0.01973
1477	SLC25A27	No	1.9	1	0	0
1478	SLC25A33	No	-1.3	1.8	0.00102	0.00463
1479	SLC26A4	No	2.3	3.5	0.00487	0.01561
1480	SLC2A1	No	-1.5	7.1	0.00021	0.00139
1481	SLC2A11	No	1.2	1.7	0	4e-05
1482	SLC2A3	No	-2.4	6.8	1e-05	0.00015
1483	SLC2A4RG	No	1	5	0	8e-05
1484	SLC2A6	No	-1.1	2.4	0.00502	0.01602
1485	SLC2A9	No	-1.1	3.3	0.00087	0.00413
1486	SLC34A2	Yes	2.6	9.4	0.00144	0.00604
1487	SLC38A5	No	-2.7	1.2	7e-05	0.0006
1488	SLC43A1	No	-2	1.6	0.00547	0.01713
1489	SLC43A3	No	-1.5	4.4	0.00274	0.0099
1490	SLC44A3	No	1.3	3.4	0.00024	0.00152
1491	SLC4A4	No	1.1	5.1	0.00957	0.02656
1492	SLC4A5	No	1.8	1.2	0.00842	0.02402
1493	SLC4A7	No	-1.4	5.4	3e-05	0.00034
1494	SLC4A8	No	1.2	4.4	0.00028	0.00174
1495	SLC6A12	No	2.8	1.7	0	7e-05
1496	SLC6A9	No	-1.6	2.9	0.00046	0.0025
1497	SLC7A1	No	-1	4.3	0.00014	0.00104
1498	SLC7A2	No	-1.3	4.1	0.01176	0.03126
1499	SLC7A5	No	-2.7	3.1	0.0002	0.00132
1500	SLC9A3R1	No	-1	5.6	0.00065	0.0033
1501	SLC9A5	No	1.7	1.6	0	5e-05
1502	SLC9B2	No	-2.1	1.7	4e-05	0.00042
1503	SLCO4A1	No	-1.2	2.9	0.01451	0.03693
1504	SMAD9	No	-1.1	3.2	0.01242	0.03269
1505	SMIM31	No	1.9	1.7	0.00273	0.00989
1506	SMO	Yes	-1.7	1.2	0.01224	0.03233
1507	SMOC2	No	-2.3	3.2	0.0003	0.00181
1508	SMPDL3A	No	-1.6	5.6	0.00233	0.00875
1509	SNAI1	No	-2.2	2.3	5e-05	0.00044
1510	SNTA1	No	-1.1	2.6	0.02005	0.04775
1511	SNX10	No	-1.6	4	5e-05	0.00047
1512	SOCS1	Yes	1.2	3.6	0.00213	0.00814
1513	SOCS2	Yes	1.1	5.3	0.00534	0.01683
1514	SOCS3	Yes	-1.6	4.3	0.00069	0.00345
1515	SOD2	No	-1.4	7	3e-05	0.00035
1516	SORCS2	No	-3.1	2.1	0.00252	0.00929
1517	SOSTDC1	No	1	1.5	0.00849	0.02416
1518	SOX5	No	1.4	3.7	7e-05	0.00061
1519	SOX6	No	1.7	3.1	0.00205	0.00792
1520	SOX7	No	-2	1.8	0.02006	0.04775
1521	SPACA6	No	1.4	3.3	0	7e-05
1522	SPARC	No	-1.1	9	0.01186	0.0315
1523	SPATA1	No	1.1	3.5	0	6e-05
1524	SPATA22	No	1.4	3.1	0	6e-05
1525	SPATA48	No	1.2	1	3e-05	0.00031
1526	SPECC1	Yes	-1.1	5.3	6e-05	0.00054
1527	SPINT2	No	-6.9	4.4	0.01162	0.03098
1528	SPOCK1	No	2.1	4	0.00045	0.0025
1529	SPP1	No	-2.2	7.2	0.00241	0.00899
1530	SPRY4	No	-1.2	4.9	0.00014	0.00103
1531	SPSB1	No	-1.5	4	0.001	0.00457
1532	SRCIN1	No	2.1	3.6	0	0
1533	SRGN	No	-1.3	5.2	0.00148	0.00617
1534	SRPRA	No	-1.1	7	0	3e-05
1535	SRPX	No	-1.6	3.1	0.01121	0.03015
1536	SRRM2	No	1.1	9.3	0.00013	0.00094
1537	SSPO	No	1.9	1.5	2e-05	0.00026
1538	ST7L	No	1.1	3.7	0	1e-05
1539	STAC2	No	1.7	1.8	0.00035	0.00206
1540	STAC3	No	1.2	1.1	6e-05	0.00052
1541	STAMBPL1	No	-1.5	2.1	0.00012	0.00094
1542	STARD8	No	1	4.4	4e-05	0.00041
1543	STC1	No	-2.3	4.9	0.00016	0.00114
1544	STC2	No	-2	2.2	0.00027	0.00169
1545	STEAP2	No	-1.4	1.9	0.01574	0.03944
1546	STK17B	No	-1.2	5.7	0	7e-05
1547	STK39	No	-2.3	3.4	0.001	0.00456
1548	STMN3	No	1.3	1.9	0.00054	0.00286
1549	STOML2	No	-1.1	3.8	1e-05	0.0001
1550	STON2	No	-1.5	5.2	0.00091	0.00428
1551	STS	No	1.7	2.5	0	7e-05
1552	STT3A	No	-1.1	6.7	1e-05	0.0001
1553	STX19	No	1.8	3.5	0	7e-05
1554	STX3	No	1.3	4.6	1e-05	0.0001
1555	SUGP2	No	1.2	4.5	0	9e-05
1556	SULF1	No	-2.2	4.3	0.00026	0.00163
1557	SULF2	No	-1.2	3.7	0.01773	0.04333
1558	SUPT7L	No	1.8	3.2	3e-05	0.00034
1559	SUSD2	No	1.9	8.2	0.00135	0.00578
1560	SVEP1	No	-2.4	4.2	0.0115	0.03073
1561	SVOPL	No	1.4	1.9	0.01236	0.03255
1562	SYNE2	No	-1.5	6.6	0.0021	0.00807
1563	SYT11	No	-1.4	2.4	0.00351	0.01209
1564	SYTL2	No	1.2	5.8	0.00024	0.00155
1565	SYTL5	No	1.2	2.2	0.00326	0.01141
1566	TAGAP	No	-1	3.8	0.00736	0.02166
1567	TAGLN	No	-2	5.8	0.00075	0.00367
1568	TAMALIN	No	-1.6	2.4	0.00102	0.00466
1569	TARBP1	No	1.4	6.1	0	9e-05
1570	TBC1D24	No	1.2	4.5	3e-05	0.00036
1571	TBX1	No	2.5	2.2	0	1e-05
1572	TCAP	No	1.7	1.3	1e-05	0.00011
1573	TCF7	No	-2.4	1.7	0.00397	0.0133
1574	TEF	No	2.1	6.8	0	5e-05
1575	TENM4	No	-1.4	3	0.0079	0.0228
1576	TENT5A	No	1.5	6.4	0	2e-05
1577	TENT5C	Yes	1.2	5.8	0.00017	0.00118
1578	TFPI2	No	-4.2	2.6	0.00203	0.00788
1579	TGFB1I1	No	-1.9	3.1	0.00218	0.0083
1580	TGFB2	No	-1.8	4.1	0.0001	0.00078
1581	TGFB3	No	-2	2.7	0.00031	0.00184
1582	TGFBI	No	-1.9	5.5	0.00029	0.00175
1583	THBS1	No	-2.2	8.4	1e-05	0.00015
1584	THBS2	No	-2.8	5.1	0.00249	0.00921
1585	THSD4	No	1.3	6.2	0.00036	0.00207
1586	THY1	No	-1.6	3.6	0.00366	0.0125
1587	THYN1	No	-1.1	3	0.00011	0.00086
1588	TIMD4	No	-1.6	2.6	0.01123	0.03018
1589	TIMP1	No	-1.7	5.6	0.0004	0.00225
1590	TIMP2	No	-1.4	5.3	1e-05	0.00017
1591	TINAG	No	2.3	3	0.00073	0.00363
1592	TINAGL1	No	-1.2	5.4	0.00136	0.00581
1593	TJP3	No	1	5	0.00019	0.00131
1594	TLE6	No	3	1.4	1e-05	0.00013
1595	TLL1	No	-2.4	2	0.00463	0.01499
1596	TLR1	No	-1.3	2.6	0.00369	0.01256
1597	TMC4	No	1.1	6	0.00426	0.01406
1598	TMEM11	No	-1.1	3.3	9e-05	0.00075
1599	TMEM116	No	2.7	1.7	0.0001	0.00081
1600	TMEM119	No	-2.2	3.1	0.00352	0.01211
1601	TMEM132D	No	1.7	2.7	0	2e-05
1602	TMEM150A	No	1.6	5.3	0.00016	0.00112
1603	TMEM169	No	1.2	1.8	0.00082	0.00395
1604	TMEM176A	No	-1.8	1.9	0.00541	0.017
1605	TMEM176B	No	-1.8	2.1	0.004	0.01338
1606	TMEM200A	No	-1.4	1.4	0.01307	0.03402
1607	TMEM205	No	-1.2	3	0.00239	0.00892
1608	TMEM213	No	2.3	3.1	0.00091	0.00427
1609	TMEM229A	No	1.5	3.8	8e-05	0.00068
1610	TMEM232	No	2	1.2	7e-05	0.00059
1611	TMEM252	No	3.4	2.3	6e-05	0.00057
1612	TMEM253	No	1.3	1.7	0.00011	0.00084
1613	TMEM26	No	-1.3	2.4	0.00446	0.01456
1614	TMEM45A	No	-2	1.1	0.0084	0.02396
1615	TMEM61	No	1.1	2.5	0.00211	0.00809
1616	TMEM74	No	1.3	3.8	0	6e-05
1617	TMEM79	No	1.2	1.8	0.00893	0.02513
1618	TMEM92	No	-2.6	3.3	2e-05	0.00022
1619	TMPRSS2	Yes	1.7	5.1	0.00125	0.00544
1620	TMPRSS3	No	1.9	2.8	0.00441	0.01444
1621	TMTC1	No	-1.3	5.8	0.00164	0.00669
1622	TNC	Yes	-2.6	5	0.00259	0.00951
1623	TNFAIP2	No	-1	5.6	0.00129	0.00556
1624	TNFAIP8	No	1.5	5	0	0
1625	TNFSF9	No	-1.1	1.3	0.00387	0.01305
1626	TNS4	No	-3	4.5	0.00387	0.01305
1627	TNXB	No	1.2	4.9	0.00471	0.01519
1628	TP53INP1	No	1.5	6.8	0	3e-05
1629	TP73	No	-1.2	1.8	0.0082	0.0235
1630	TPM2	No	-1.8	4.7	0.0053	0.01672
1631	TRAM2	No	-1.2	4.8	0.00021	0.00139
1632	TRAPPC2L	No	-1.1	2.7	2e-05	0.00028
1633	TRAPPC4	No	-1.1	3.2	0	9e-05
1634	TREM1	No	-1.2	2.1	0.01829	0.0444
1635	TRHR	No	5.2	3.1	0	8e-05
1636	TRIM16	No	-1	3.3	0.01163	0.03101
1637	TRIM63	No	1.6	3.3	0	8e-05
1638	TRPM6	No	2.5	1.5	5e-05	0.00047
1639	TRPS1	No	-2	5.4	0.00021	0.00139
1640	TRPV4	No	-2.4	2.2	0.01618	0.04038
1641	TRPV6	No	2.1	4.3	0.00019	0.00131
1642	TSHZ2	No	-1.5	4	0.00311	0.01098
1643	TSNARE1	No	1.4	2.3	0	1e-05
1644	TSTD1	No	1	4.5	0.00159	0.00656
1645	TTC30A	No	-1.1	2.3	0.00047	0.00258
1646	TTC31	No	1.6	5.3	0	0
1647	TTC39A	No	1.1	5.6	1e-05	0.00018
1648	TTC9	No	-1.3	3.5	0.00884	0.02493
1649	TTLL6	No	1.2	1.3	1e-05	0.00016
1650	TTLL7	No	-1	2	0.02081	0.04915
1651	TTN	No	2.8	3.7	0	1e-05
1652	TUBB6	No	-1.1	5.8	0.00097	0.00449
1653	TXN	No	-1.1	6.1	8e-05	0.00069
1654	TXNDC17	No	-1.1	4.1	3e-05	0.00029
1655	UACA	No	-1.3	4.5	0.01834	0.0445
1656	UNC5B	No	-1.4	4.9	0.002	0.00777
1657	UNKL	No	1	3.3	2e-05	0.00027
1658	UPB1	No	1.3	1.6	5e-05	0.00047
1659	UPP1	No	-1.2	4.5	0.00209	0.00803
1660	USP12	No	-1.1	5.4	0	2e-05
1661	USP49	No	1.5	3.9	0	1e-05
1662	UST	No	-1.8	3.4	0.00025	0.00156
1663	VAMP1	No	1.7	1.7	0	3e-05
1664	VAV3	No	1.1	5.7	1e-05	0.00014
1665	VCAM1	No	-2.3	4.1	0.00019	0.00126
1666	VCAN	No	-1.7	7.5	0.00036	0.00211
1667	VDAC2	No	-1.2	6.8	0	3e-05
1668	VDR	No	-2	3.8	7e-05	0.00064
1669	VEGFC	No	-1.7	3.4	0.0001	0.00081
1670	VEPH1	No	1.8	3.8	0.00034	0.002
1671	VILL	No	1.4	4.2	2e-05	0.00025
1672	VIM	No	-1.3	8.8	0.00078	0.0038
1673	VLDLR	No	-1.7	3.4	7e-05	0.00059
1674	VMAC	No	1.1	2.3	1e-05	0.00016
1675	VOPP1	No	1.4	4.3	1e-05	0.00013
1676	VWA2	No	2.4	4.6	0.0001	0.00081
1677	WDR27	No	1	3	0.0002	0.00132
1678	WDR86	No	-2.4	1.4	0.00323	0.0113
1679	WDR90	Yes	1	4	0.00014	0.00102
1680	WDR97	No	2.1	1.7	0	1e-05
1681	WNK2	Yes	-3.3	1.6	0	8e-05
1682	WNK3	No	1.3	3.8	0.00748	0.02192
1683	WNT5A	No	-3.3	1.3	0.00235	0.00881
1684	WNT7A	No	-1.6	2.4	0.00988	0.02725
1685	WTAP_1	No	-1.2	2.1	0.00301	0.0107
1686	XDH	No	1.3	7.9	0.00014	0.001
1687	YDJC	No	1.1	1.5	0.00048	0.00261
1688	YPEL1	No	2.1	4.3	0	3e-05
1689	ZBTB16	Yes	1.7	4.3	0.0157	0.03935
1690	ZBTB8B	No	1.4	1.6	2e-05	0.00027
1691	ZCCHC24	No	-1.8	4.5	1e-05	0.00015
1692	ZDHHC13	No	-1.6	3.1	2e-05	0.00022
1693	ZFAND2A	No	-1.5	3.2	0.00067	0.00339
1694	ZFP36	No	-1.1	5.6	0.00052	0.00278
1695	ZFPM2	No	-1.8	3	0.01399	0.03589
1696	ZHX3	No	1.2	4.8	1e-05	0.00014
1697	ZMAT1	No	1.2	3.8	0.00111	0.00496
1698	ZNF185	No	-1.4	2.8	0.01072	0.02908
1699	ZNF215	No	1.4	2.1	0.00824	0.02358
1700	ZNF219	No	1.1	3.5	0.00011	0.00085
1701	ZNF280B	No	1.8	2.2	0	1e-05
1702	ZNF35	No	1	4.3	0	1e-05
1703	ZNF404	No	1.2	1.2	3e-05	0.0003
1704	ZNF423	No	-1.5	2.2	0.00848	0.02416
1705	ZNF461	No	1.3	2	0	1e-05
1706	ZNF503	No	-1.2	3.2	0.00137	0.00585
1707	ZNF570	No	1	3.4	0	2e-05
1708	ZNF575	No	1.1	1.4	0	7e-05
1709	ZNF605	No	1.1	4.1	0	1e-05
1710	ZNF662	No	1.4	2.7	0.00019	0.00126
1711	ZNF667	No	1.1	3.6	0	9e-05
1712	ZNF674	No	1.4	4	0	1e-05
1713	ZNF704	No	1.2	4.8	4e-05	0.0004
1714	ZNF74	No	1.5	4.1	0	0
1715	ZNF774	No	1.1	2.5	0	6e-05
1716	ZNF790	No	1.3	3.1	0	0
1717	ZNRF3	Yes	1.2	4.9	6e-05	0.00052
1718	ZSWIM5	No	1.1	2.1	0.01601	0.04002
1719	ZW10	No	-1	4.4	0.00012	0.00091
1720	ZYX	No	-1.1	6.4	4e-05	0.00041

## Sheet: Table S6
Table S6 – Gene Ontology of the DEGs
Index	ID	Description	p-value	Adjusted p-value	Odds Ratio	Implicated Genes	Count
1	GO:0046425	Regulation of Receptor Signaling Pathway via JAK-STAT	3.7482e-11	3.55246e-09	34.96	SOCS2;SOCS3;IL6;SOCS1;ERBB4;EGF;BCL3;CYP1B1;JAK3	9
2	GO:0097696	Cell Surface Receptor Signaling Pathway via STAT	9.37984e-07	2.46185e-05	21.3008	IL6;CSF2;CTF1;IGF1;IL6R;JAK3	6
3	GO:0038127	ERBB Signaling Pathway	1.29057e-06	3.28613e-05	20.0688	GRB7;ERBB4;EGF;ERBB2;CTNNB1;NRG1	6
4	GO:1904892	Regulation of Receptor Signaling Pathway via STAT	4.45541e-06	9.26942e-05	45.6667	IL6;EGF;PPARG;JAK3	4
5	GO:0038128	ERBB2 Signaling Pathway	5.76572e-05	0.000855333	50.9487	EGF;ERBB2;NRG1	3
6	GO:0007259	Cell Surface Receptor Signaling Pathway via JAK-STAT	0.000180101	0.00207602	15.9078	IL6;CSF2;CTF1;JAK3	4
7	GO:0042509	Regulation of Tyrosine Phosphorylation of STAT Protein	0.000618466	0.00534538	20.3641	CTF1;SOCS1;ERBB4	3
8	GO:0042531	Positive Regulation of Tyrosine Phosphorylation of STAT Protein	0.00831809	0.037641	16.0282	CTF1;ERBB4	2

## Sheet: Table S7
Table S7 – KEGG Gene Set Enrichment of the DEGs
Index	Term	p-value	Adjusted p-value	Odds Ratio	Genes
1	Calcium signaling pathway	3.85862e-06	0.000667541	8.23921	PTGFR, OXTR, ADORA2B, EGF, ERBB2, PLCE1, ADRB1, AVPR1A, ADRA1B
2	Prostate cancer	1.03003e-05	0.000890976	13.6037	EGF, GSTP1, MMP3, ERBB2, CTNNB1, IGF1
3	Cytokine-cytokine receptor interaction	2.01917e-05	0.00116439	6.63614	GDF9, IL6, CSF2, CTF1, CCL8, CCL20, LIF, LIFR, CCL26
4	JAK-STAT signaling pathway	0.000182548	0.00784988	7.90946	IL6, CSF2, CTF1, EGF, LIF, LIFR
5	HIF-1 signaling pathway	0.000239964	0.00784988	9.81067	LDHB, IL6, EGF, ERBB2, IGF1
6	TNF signaling pathway	0.00027225	0.00784988	9.53416	IL6, CSF2, CCL20, MMP3, LIF
7	Neuroactive ligand-receptor interaction	0.000358985	0.00887205	5.00032	PTGFR, OXTR, ADORA2B, HTR1D, HTR1B, ADRB1, AVPR1A, ADRA1B
8	Rap1 signaling pathway	0.000727435	0.0157308	6.0337	ADORA2B, EGF, PLCE1, CTNNB1, IGF1, RAPGEF3
9	cAMP signaling pathway	0.00084226	0.0161901	5.85952	OXTR, HTR1D, PLCE1, HTR1B, ADRB1, RAPGEF3
10	Bladder cancer	0.0011926	0.019723	15.8373	DAPK1, EGF, ERBB2
11	Rheumatoid arthritis	0.00131495	0.019723	9.08461	IL6, CSF2, CCL20, MMP3
12	IL-17 signaling pathway	0.00136807	0.019723	8.98322	IL6, CSF2, CCL20, MMP3
13	Hematopoietic cell lineage	0.00165632	0.0212376	8.50827	IL6, CSF2, MME, ANPEP
14	Viral protein interaction with cytokine and cytokine receptor	0.00171865	0.0212376	8.41922	IL6, CCL8, CCL20, CCL26
15	Endometrial cancer	0.00324254	0.0371151	10.9328	EGF, ERBB2, CTNNB1
16	Thyroid hormone signaling pathway	0.00343261	0.0371151	6.90075	DIO2, PLCE1, DIO3, CTNNB1
17	Focal adhesion	0.00369644	0.0376167	5.18146	CAV3, EGF, ERBB2, CTNNB1, IGF1
18	Proteoglycans in cancer	0.00401867	0.0386238	5.0768	CAV3, ERBB2, PLCE1, CTNNB1, IGF1
19	Central carbon metabolism in cancer	0.0055045	0.0446829	8.96924	SLC7A5, LDHB, ERBB2
20	Fluid shear stress and atherosclerosis	0.0056129	0.0446829	5.97521	CAV3, GSTP1, CTNNB1, ARHGEF2
21	Non-small cell lung cancer	0.00595343	0.0446829	8.70839	EGF, ERBB2, FHIT
22	Protein export	0.0060766	0.0446829	18.9305	SRP54, SEC61B
23	Renin-angiotensin system	0.0060766	0.0446829	18.9305	MME, ANPEP
24	Signaling pathways regulating pluripotency of stem cells	0.00619879	0.0446829	5.80208	LIF, CTNNB1, LIFR, IGF1
25	Breast cancer	0.00682403	0.0464879	5.63865	EGF, ERBB2, CTNNB1, IGF1
26	Phospholipase D signaling pathway	0.00698662	0.0464879	5.59921	PTGFR, EGF, AVPR1A, RAPGEF3
